# Supplementary material for: Circularly polarized luminescence from Tb(iii) interacting with chiral polyether macrocycles
Source: Dalton Trans. 2022 Oct 4;51(43):16479–85. doi: 10.1039/d2dt02627a (PMC9641584; doi:10.1039/d2dt02627a)
Supplement: DT-051-D2DT02627A-s002 [file DT-051-D2DT02627A-s002.cif]

# Electronic Supplementary Material (ESI) for Dalton Transactions.
# This journal is © The Royal Society of Chemistry 2022

####################################################################### 
# 
# This file contains crystal structure data downloaded from the 
# Cambridge Structural Database (CSD) hosted by the Cambridge 
# Crystallographic Data Centre (CCDC).
# 
# Full information about CCDC data access policies and citation 
# guidelines are available at http://www.ccdc.cam.ac.uk/access/V1 
# 
# Audit and citation data items may have been added by the CCDC. 
# Please retain this information to preserve the provenance of 
# this file and to allow appropriate attribution of the data. 
# 
#######################################################################

data_alt_l1
_database_code_depnum_ccdc_archive 'CCDC 2189306'
loop_
_audit_author_name
_audit_author_address
'Celine Besnard'
;university of Geneva
Switzerland
;
_audit_update_record             
;
2022-07-11 deposited with the CCDC.	2022-10-04 downloaded from the CCDC.
;
_audit_creation_date             2020-05-29
_audit_creation_method           
;
Olex2 1.3
(compiled 2020.02.04 svn.rd84adfe8 for OlexSys, GUI svn.r6032)
;
_shelx_SHELXL_version_number     2018/3
_chemical_name_common            ?
_chemical_name_systematic        ?
_chemical_formula_moiety         'C48 H46 La N2 O10, 3(Cl O4), 4(C2 H3 N)'
_chemical_formula_sum            'C56 H58 Cl3 La N6 O22'
_chemical_formula_weight         1412.34
_chemical_melting_point          ?
_chemical_oxdiff_formula         'C56 H58 Cl3 La1 N6 O22'
loop_
_atom_type_symbol
_atom_type_description
_atom_type_scat_dispersion_real
_atom_type_scat_dispersion_imag
_atom_type_scat_source
C C 0.0181 0.0091 'International Tables Vol C Tables 4.2.6.8 and 6.1.1.4'
H H 0.0000 0.0000 'International Tables Vol C Tables 4.2.6.8 and 6.1.1.4'
Cl Cl 0.3639 0.7018 'International Tables Vol C Tables 4.2.6.8 and 6.1.1.4'
La La -1.4094 9.0376 'International Tables Vol C Tables 4.2.6.8 and 6.1.1.4'
N N 0.0311 0.0180 'International Tables Vol C Tables 4.2.6.8 and 6.1.1.4'
O O 0.0492 0.0322 'International Tables Vol C Tables 4.2.6.8 and 6.1.1.4'

_shelx_space_group_comment       
;
The symmetry employed for this shelxl refinement is uniquely defined
by the following loop, which should always be used as a source of
symmetry information in preference to the above space-group names.
They are only intended as comments.
;
_space_group_crystal_system      monoclinic
_space_group_IT_number           14
_space_group_name_H-M_alt        'P 1 21/c 1'
_space_group_name_Hall           '-P 2ybc'
loop_
_space_group_symop_operation_xyz
'x, y, z'
'-x, y+1/2, -z+1/2'
'-x, -y, -z'
'x, -y-1/2, z-1/2'

_cell_length_a                   23.5523(2)
_cell_length_b                   11.12589(12)
_cell_length_c                   23.3538(2)
_cell_angle_alpha                90
_cell_angle_beta                 99.5672(10)
_cell_angle_gamma                90
_cell_volume                     6034.52(11)
_cell_formula_units_Z            4
_cell_measurement_reflns_used    38923
_cell_measurement_temperature    120.00(11)
_cell_measurement_theta_max      73.9580
_cell_measurement_theta_min      2.0730
_shelx_estimated_absorpt_T_max   ?
_shelx_estimated_absorpt_T_min   ?
_exptl_absorpt_coefficient_mu    7.412
_exptl_absorpt_correction_T_max  0.770
_exptl_absorpt_correction_T_min  0.135
_exptl_absorpt_correction_type   analytical
_exptl_absorpt_process_details   
;
CrysAlisPro 1.171.41.53a (Rigaku Oxford Diffraction, 2020)
Analytical numeric absorption correction using a multifaceted crystal
			model based on expressions derived by R.C. Clark & J.S. Reid.
(Clark, R. C. & Reid, J. S. (1995). Acta Cryst. A51, 887-897)
Empirical absorption correction using spherical harmonics,
 implemented in SCALE3 ABSPACK scaling algorithm.
;
_exptl_absorpt_special_details   ?
_exptl_crystal_colour            yellow
_exptl_crystal_colour_primary    yellow
_exptl_crystal_density_diffrn    1.555
_exptl_crystal_density_meas      ?
_exptl_crystal_density_method    ?
_exptl_crystal_description       plate
_exptl_crystal_F_000             2880
loop_
_exptl_crystal_face_index_h
_exptl_crystal_face_index_k
_exptl_crystal_face_index_l
_exptl_crystal_face_perp_dist
0 -2 2 0.0499
0 2 -2 0.0796
0 -1 -1 0.1672
0 0 1 0.2380
-1 0 0 0.0209
1 0 0 0.0153

_exptl_crystal_size_max          0.591
_exptl_crystal_size_mid          0.136
_exptl_crystal_size_min          0.036
loop_
_exptl_oxdiff_crystal_face_indexfrac_h
_exptl_oxdiff_crystal_face_indexfrac_k
_exptl_oxdiff_crystal_face_indexfrac_l
_exptl_oxdiff_crystal_face_x
_exptl_oxdiff_crystal_face_y
_exptl_oxdiff_crystal_face_z
0.3166 -2.0034 2.0036 -0.2377 -0.0122 0.1991
-0.3166 2.0034 -2.0036 0.2377 0.0122 -0.1991
0.3351 -1.0024 -0.9981 0.0012 0.0074 0.1538
-0.3382 0.0003 0.9997 -0.0565 -0.0230 -0.0276
-0.9992 -0.0005 -0.0010 0.0140 -0.0648 -0.0018
0.9992 0.0005 0.0010 -0.0140 0.0648 0.0018

_exptl_transmission_factor_max   ?
_exptl_transmission_factor_min   ?
_diffrn_reflns_av_R_equivalents  ?
_diffrn_reflns_av_unetI/netI     0.0100
_diffrn_reflns_Laue_measured_fraction_full 0.999
_diffrn_reflns_Laue_measured_fraction_max 0.983
_diffrn_reflns_limit_h_max       29
_diffrn_reflns_limit_h_min       -29
_diffrn_reflns_limit_k_max       13
_diffrn_reflns_limit_k_min       -13
_diffrn_reflns_limit_l_max       29
_diffrn_reflns_limit_l_min       -29
_diffrn_reflns_number            19051
_diffrn_reflns_point_group_measured_fraction_full 0.999
_diffrn_reflns_point_group_measured_fraction_max 0.983
_diffrn_reflns_theta_full        67.684
_diffrn_reflns_theta_max         74.640
_diffrn_reflns_theta_min         3.807
_diffrn_ambient_environment      N~2~
_diffrn_ambient_temperature      120.00(11)
_diffrn_detector                 'Hybrid Pixel Array Detector'
_diffrn_detector_area_resol_mean 10.0000
_diffrn_detector_type            HyPix-Arc
_diffrn_measured_fraction_theta_full 0.999
_diffrn_measured_fraction_theta_max 0.983
_diffrn_measurement_details      
;
List of Runs (angles in degrees, time in seconds):

  # Type    Start    End  Width  t~exp~   \w     \q     \k     \f   Frames
#--------------------------------------------------------------------------
  1  \w    -42.00 -13.00   0.50    2.00    --  -52.43 125.00-120.00   58
  2  \w    -81.00 -35.00   0.50    2.00    --  -52.43   0.00  90.00   92
  3  \w    -84.00 -49.00   0.50    2.00    --  -52.43   0.00-120.00   70
  4  \w    -50.00 -24.00   0.50    2.00    --  -52.43 -15.00-180.00   52
  5  \w    -94.00 -54.00   0.50    2.00    --  -52.43 -15.00-180.00   80
  6  \w    -71.00 -46.00   0.50    2.00    --  -52.43 125.00-120.00   50
  7  \w     43.00  85.00   0.50    2.00    --   68.73-125.00 -90.00   84
  8  \w     70.00  95.00   0.50    2.00    --   69.88-125.00 -90.00   50
  9  \w     37.00 104.00   0.50    2.00    --   69.88   0.00 -60.00  134
 10  \w     36.00  73.00   0.50    2.00    --   69.88-125.00  30.00   74
 11  \w     36.00  66.00   0.50    2.00    --   69.88-125.00-150.00   60
 12  \w     82.00 107.00   0.50    2.00    --   75.25  76.00 -34.54   50
 13  \w     65.00 109.00   0.50    2.00    --   75.25-141.00 104.65   88
 14  \w     78.00 111.00   0.50    2.00    --   75.25  21.00-145.95   66
 15  \w     82.00 108.00   0.50    2.00    --   75.25   7.00-173.15   52
 16  \w     54.00  80.00   0.50    2.00    --   75.25   7.00-173.15   52
 17  \w     43.00  86.00   0.50    2.00    --   75.25-111.00 158.23   86
 18  \w     90.00 118.00   0.50    2.00    --   75.25  45.00-116.98   56
 19  \w     86.00 111.00   0.50    2.00    --   75.25  12.00  48.67   50
 20  \w     67.00 117.00   0.50    2.00    --   75.25  19.00 110.00  100
 21  \w     51.00  79.00   0.50    2.00    --   75.25  12.00  48.67   56
 22  \w     41.00  81.00   0.50    2.00    --   75.25 -97.00-170.06   80
 23  \w     42.00 106.00   0.50    2.00    --   75.25   2.00 -34.47  128
 24  \w     91.00 116.00   0.50    2.00    --   75.25  50.00 -85.93   50
 25  \w     72.00 107.00   0.50    2.00    --   75.25  20.00-111.02   70
 26  \w     54.00  84.00   0.50    2.00    --   75.25-104.00 166.94   60
 27  \w     66.00  99.00   0.50    2.00    --   75.25  12.00 -53.26   66
 28  \w     48.00 105.00   0.50    2.00    --   75.25-145.00  -1.33  114
 29  \w     82.00 107.00   0.50    2.00    --   75.25  76.00  16.60   50
 30  \w     53.00  79.00   0.50    2.00    --   75.25   8.00  14.13   52
 31  \w     72.00  99.00   0.50    2.00    --   75.25  21.00 -49.69   54
 32  \w     76.00 101.00   0.50    2.00    --   75.25   7.00 136.30   50
 33  \w     44.00  70.00   0.50    2.00    --   75.25   7.00 136.30   52
 34  \w     81.00 108.00   0.50    2.00    --   75.25  21.00 -30.53   54
 35  \w     39.00  79.00   0.50    2.00    --   75.25-103.00  11.49   80
 36  \w     83.00 108.00   0.50    2.00    --   75.25   8.00  14.13   50
 37  \w     86.00 111.00   0.50    2.00    --   75.25  32.00  42.48   50
 38  \w     44.00  70.00   0.50    2.00    --   75.25-103.00-162.14   52
 39  \w     48.00  80.00   0.50    2.00    --   75.25-105.00-148.33   64
 40  \w     82.00 107.00   0.50    2.00    --   75.25  80.00-134.82   50
 41  \w     37.00  62.00   0.50    2.00    --   75.25 -57.00 174.03   50
;
_diffrn_measurement_device       'four-circle diffractometer'
_diffrn_measurement_device_type  'XtaLAB Synergy, Dualflex, HyPix-Arc'
_diffrn_measurement_method       '\w scans'
_diffrn_orient_matrix_type       
'CrysAlisPro convention (1999,Acta A55,543-557)'
_diffrn_orient_matrix_UB_11      -0.0139696000
_diffrn_orient_matrix_UB_12      0.0551616000
_diffrn_orient_matrix_UB_13      -0.0612632000
_diffrn_orient_matrix_UB_21      0.0648345000
_diffrn_orient_matrix_UB_22      0.0152799000
_diffrn_orient_matrix_UB_23      -0.0010417000
_diffrn_orient_matrix_UB_31      0.0018513000
_diffrn_orient_matrix_UB_32      -0.1259885000
_diffrn_orient_matrix_UB_33      -0.0269157000
_diffrn_radiation_monochromator  mirror
_diffrn_radiation_probe          x-ray
_diffrn_radiation_type           'Cu K\a'
_diffrn_radiation_wavelength     1.54184
_diffrn_source                   'micro-focus sealed X-ray tube'
_diffrn_source_type              'PhotonJet (Cu) X-ray Source'
_reflns_Friedel_coverage         0.000
_reflns_Friedel_fraction_full    .
_reflns_Friedel_fraction_max     .
_reflns_number_gt                17814
_reflns_number_total             19051
_reflns_special_details          
;
 _reflns_Friedel_fraction is defined as the number of unique
 Friedel pairs measured divided by the number that would be
 possible theoretically, ignoring centric projections and
 systematic absences. Completness statistics refer to single and
 composite reflections containing twin component 1 only.
;
_reflns_threshold_expression     'I > 2\s(I)'
_computing_cell_refinement       'CrysAlisPro 1.171.41.53a (Rigaku OD, 2020)'
_computing_data_collection       'CrysAlisPro 1.171.41.53a (Rigaku OD, 2020)'
_computing_data_reduction        'CrysAlisPro 1.171.41.53a (Rigaku OD, 2020)'
_computing_molecular_graphics    'Olex2 1.3 (Dolomanov et al., 2009)'
_computing_publication_material  'Olex2 1.3 (Dolomanov et al., 2009)'
_computing_structure_refinement  'SHELXL 2018/3 (Sheldrick, 2015)'
_computing_structure_solution    'SHELXT  (Sheldrick, 2015)'
_refine_diff_density_max         1.187
_refine_diff_density_min         -1.262
_refine_diff_density_rms         0.088
_refine_ls_extinction_coef       0.00018(3)
_refine_ls_extinction_expression Fc^*^=kFc[1+0.001xFc^2^\l^3^/sin(2\q)]^-1/4^
_refine_ls_extinction_method     'SHELXL-2018/3 (Sheldrick 2018)'
_refine_ls_goodness_of_fit_ref   1.034
_refine_ls_hydrogen_treatment    mixed
_refine_ls_matrix_type           full
_refine_ls_number_parameters     809
_refine_ls_number_reflns         19051
_refine_ls_number_restraints     3
_refine_ls_R_factor_all          0.0465
_refine_ls_R_factor_gt           0.0439
_refine_ls_restrained_S_all      1.034
_refine_ls_shift/su_max          0.001
_refine_ls_shift/su_mean         0.000
_refine_ls_structure_factor_coef Fsqd
_refine_ls_weighting_details     
'w=1/[\s^2^(Fo^2^)+(0.0611P)^2^+15.5293P] where P=(Fo^2^+2Fc^2^)/3'
_refine_ls_weighting_scheme      calc
_refine_ls_wR_factor_gt          0.1169
_refine_ls_wR_factor_ref         0.1192
_refine_special_details          
;
Non merohedral twin. Both component integrated (hklf5 file) 
 Refined as a 2-component twin.
;
_olex2_refinement_description    
;
1. Twinned data refinement
 Scales: 0.7557(6)
 0.2443(6)
2. Fixed Uiso
 At 1.2 times of:
  All C(H) groups, All C(H,H) groups, All N(H) groups
 At 1.5 times of:
  All C(H,H,H) groups, All O(H,H) groups
3. Restrained distances
 N9-H9 = N35-H35
 0.88 with sigma of 0.02
 La1-H9A \\sim La1-H9B
 with sigma of 0.02
4.a Free rotating group:
 O9(H9A,H9B)
4.b Rotating group:
 O10(H10A,H10B)
4.c Ternary CH refined with riding coordinates:
 C7(H7), C33(H33)
4.d Secondary CH2 refined with riding coordinates:
 C1(H1A,H1B), C2(H2A,H2B), C3(H3A,H3B), C4(H4A,H4B), C27(H27A,H27B), C28(H28A,
 H28B), C29(H29A,H29B), C30(H30A,H30B)
4.e Aromatic/amide H refined with riding coordinates:
 C11(H11), C12(H12), C14(H14), C16(H16), C18(H18), C19(H19), C20(H20),
 C25(H25), C26(H26), C37(H37), C38(H38), C40(H40), C41(H41), C43(H43), C44(H44),
  C45(H45), C49(H49), C50(H50)
4.f X=CH2 refined with riding coordinates:
 C6(H6A,H6B), C32(H32A,H32B)
4.g Idealised Me refined as rotating group:
 C52(H52A,H52B,H52C), C55(H55A,H55B,H55C), C58(H58A,H58B,H58C), C82(H82A,H82B,
 H82C)
;
_atom_sites_solution_hydrogens   mixed
_atom_sites_solution_primary     dual
_atom_sites_solution_secondary   ?
loop_
_atom_site_label
_atom_site_type_symbol
_atom_site_fract_x
_atom_site_fract_y
_atom_site_fract_z
_atom_site_U_iso_or_equiv
_atom_site_adp_type
_atom_site_occupancy
_atom_site_site_symmetry_order
_atom_site_calc_flag
_atom_site_refinement_flags_posn
_atom_site_refinement_flags_adp
_atom_site_refinement_flags_occupancy
_atom_site_disorder_assembly
_atom_site_disorder_group
La1 La 0.19530(2) 0.50649(2) 0.32367(2) 0.01904(8) Uani 1 1 d D . . . .
O1 O 0.18479(12) 0.5276(3) 0.20908(13) 0.0229(6) Uani 1 1 d . . . . .
O2 O 0.14988(12) 0.3311(3) 0.25190(12) 0.0252(6) Uani 1 1 d . . . . .
O3 O 0.09926(12) 0.4124(3) 0.34241(12) 0.0255(6) Uani 1 1 d . . . . .
O4 O 0.17696(12) 0.4868(3) 0.43330(13) 0.0220(6) Uani 1 1 d . . . . .
O5 O 0.15449(13) 0.6885(3) 0.37988(13) 0.0273(7) Uani 1 1 d . . . . .
O6 O 0.10861(13) 0.6268(3) 0.26872(13) 0.0283(7) Uani 1 1 d . . . . .
O7 O 0.27129(12) 0.5705(3) 0.40365(12) 0.0241(6) Uani 1 1 d . . . . .
O8 O 0.27334(12) 0.4284(3) 0.27321(12) 0.0243(6) Uani 1 1 d . . . . .
O9 O 0.23805(13) 0.6979(3) 0.29302(13) 0.0281(7) Uani 1 1 d G . . . .
H9A H 0.269236 0.694371 0.277491 0.042 Uiso 1 1 d DG U . . .
H9B H 0.243427 0.759413 0.316188 0.042 Uiso 1 1 d DG U . . .
O10 O 0.22566(13) 0.3074(3) 0.36815(13) 0.0293(7) Uani 1 1 d . . . . .
H10A H 0.251090 0.318193 0.399555 0.044 Uiso 1 1 d R U . . .
H10B H 0.244245 0.267142 0.344887 0.044 Uiso 1 1 d R U . . .
N9 N 0.30179(15) 0.6294(4) 0.49723(15) 0.0236(8) Uani 1 1 d D . . . .
H9 H 0.289(2) 0.638(5) 0.5299(14) 0.028 Uiso 1 1 d D U . . .
N35 N 0.30430(14) 0.3643(4) 0.19087(15) 0.0226(7) Uani 1 1 d D . . . .
H35 H 0.294(2) 0.346(5) 0.1539(11) 0.027 Uiso 1 1 d D U . . .
C1 C 0.13084(17) 0.5725(4) 0.17722(19) 0.0259(9) Uani 1 1 d . . . . .
H1A H 0.101055 0.508898 0.172956 0.031 Uiso 1 1 calc R U . . .
H1B H 0.135912 0.600023 0.138066 0.031 Uiso 1 1 calc R U . . .
C2 C 0.11372(19) 0.6751(4) 0.21196(19) 0.0295(10) Uani 1 1 d . . . . .
H2A H 0.143273 0.739224 0.215710 0.035 Uiso 1 1 calc R U . . .
H2B H 0.076521 0.709356 0.192976 0.035 Uiso 1 1 calc R U . . .
C3 C 0.07580(19) 0.7003(5) 0.3021(2) 0.0336(11) Uani 1 1 d . . . . .
H3A H 0.051077 0.648186 0.322031 0.040 Uiso 1 1 calc R U . . .
H3B H 0.050479 0.754775 0.275803 0.040 Uiso 1 1 calc R U . . .
C4 C 0.1149(2) 0.7735(4) 0.3466(2) 0.0319(11) Uani 1 1 d . . . . .
H4A H 0.136373 0.833470 0.327299 0.038 Uiso 1 1 calc R U . . .
H4B H 0.092268 0.816371 0.372385 0.038 Uiso 1 1 calc R U . . .
C5 C 0.16735(17) 0.7020(4) 0.43976(18) 0.0240(9) Uani 1 1 d . . . . .
C6 C 0.1547(2) 0.7940(5) 0.4706(2) 0.0319(10) Uani 1 1 d . . . . .
H6A H 0.134580 0.860981 0.451911 0.038 Uiso 1 1 calc R U . . .
H6B H 0.165712 0.793517 0.511652 0.038 Uiso 1 1 calc R U . . .
C7 C 0.19964(17) 0.5910(4) 0.46420(17) 0.0222(8) Uani 1 1 d . . . . .
H7 H 0.198330 0.582469 0.506583 0.027 Uiso 1 1 calc R U . . .
C8 C 0.26205(17) 0.5959(4) 0.45340(18) 0.0221(8) Uani 1 1 d . . . . .
C10 C 0.36205(17) 0.6447(4) 0.49599(18) 0.0222(8) Uani 1 1 d . . . . .
C11 C 0.37930(18) 0.7147(4) 0.45254(18) 0.0263(9) Uani 1 1 d . . . . .
H11 H 0.351395 0.748767 0.422952 0.032 Uiso 1 1 calc R U . . .
C12 C 0.43724(18) 0.7342(4) 0.45271(19) 0.0256(9) Uani 1 1 d . . . . .
H12 H 0.448811 0.781687 0.422847 0.031 Uiso 1 1 calc R U . . .
C13 C 0.47906(18) 0.6858(4) 0.49574(19) 0.0247(9) Uani 1 1 d . . . . .
C14 C 0.54000(18) 0.7048(4) 0.4972(2) 0.0270(9) Uani 1 1 d . . . . .
H14 H 0.552362 0.752596 0.467848 0.032 Uiso 1 1 calc R U . . .
C16 C 0.57940(19) 0.6567(4) 0.5386(2) 0.0294(10) Uani 1 1 d . . . . .
H16 H 0.619058 0.671771 0.538363 0.035 Uiso 1 1 calc R U . . .
C17 C 0.56306(18) 0.5827(4) 0.58360(19) 0.0261(9) Uani 1 1 d . . . . .
C18 C 0.60355(19) 0.5288(5) 0.6272(2) 0.0315(11) Uani 1 1 d . . . . .
H18 H 0.643471 0.542187 0.627816 0.038 Uiso 1 1 calc R U . . .
C19 C 0.5861(2) 0.4570(5) 0.6690(2) 0.0327(11) Uani 1 1 d . . . . .
H19 H 0.614176 0.421826 0.698072 0.039 Uiso 1 1 calc R U . . .
C20 C 0.5285(2) 0.4353(4) 0.6692(2) 0.0304(10) Uani 1 1 d . . . . .
H20 H 0.517397 0.385298 0.698347 0.036 Uiso 1 1 calc R U . . .
C21 C 0.48621(19) 0.4863(4) 0.6268(2) 0.0255(9) Uani 1 1 d . . . . .
C22 C 0.50338(17) 0.5618(4) 0.58382(18) 0.0227(9) Uani 1 1 d . . . . .
C23 C 0.46134(17) 0.6142(4) 0.53998(17) 0.0217(8) Uani 1 1 d . . . . .
C24 C 0.40181(17) 0.5915(4) 0.54026(17) 0.0202(8) Uani 1 1 d . . . . .
C25 C 0.38562(19) 0.5142(4) 0.5840(2) 0.0239(9) Uani 1 1 d . . . . .
H25 H 0.346046 0.498030 0.584181 0.029 Uiso 1 1 calc R U . . .
C26 C 0.42612(19) 0.4640(4) 0.62508(18) 0.0262(9) Uani 1 1 d . . . . .
H26 H 0.414298 0.412748 0.653432 0.031 Uiso 1 1 calc R U . . .
C27 C 0.11982(18) 0.4554(5) 0.44280(19) 0.0274(9) Uani 1 1 d . . . . .
H27A H 0.094377 0.526756 0.437561 0.033 Uiso 1 1 calc R U . . .
H27B H 0.121026 0.424306 0.482704 0.033 Uiso 1 1 calc R U . . .
C28 C 0.09782(18) 0.3602(4) 0.39896(19) 0.0275(9) Uani 1 1 d . . . . .
H28A H 0.122582 0.287875 0.404830 0.033 Uiso 1 1 calc R U . . .
H28B H 0.058008 0.336918 0.402612 0.033 Uiso 1 1 calc R U . . .
C29 C 0.06626(17) 0.3477(4) 0.29465(18) 0.0263(9) Uani 1 1 d . . . . .
H29A H 0.048845 0.405514 0.264566 0.032 Uiso 1 1 calc R U . . .
H29B H 0.034639 0.303723 0.308574 0.032 Uiso 1 1 calc R U . . .
C30 C 0.10323(18) 0.2599(5) 0.2683(2) 0.0296(10) Uani 1 1 d . . . . .
H30A H 0.118598 0.197305 0.296866 0.036 Uiso 1 1 calc R U . . .
H30B H 0.080737 0.220372 0.233846 0.036 Uiso 1 1 calc R U . . .
C31 C 0.16502(17) 0.3159(4) 0.19758(17) 0.0221(8) Uani 1 1 d . . . . .
C32 C 0.14996(19) 0.2268(4) 0.1610(2) 0.0303(10) Uani 1 1 d . . . . .
H32A H 0.126130 0.163966 0.170998 0.036 Uiso 1 1 calc R U . . .
H32B H 0.162938 0.225475 0.124577 0.036 Uiso 1 1 calc R U . . .
C33 C 0.20373(17) 0.4183(4) 0.18621(16) 0.0214(8) Uani 1 1 d . . . . .
H33 H 0.204829 0.426199 0.143754 0.026 Uiso 1 1 calc R U . . .
C34 C 0.26453(17) 0.4040(4) 0.22084(18) 0.0220(8) Uani 1 1 d . . . . .
C36 C 0.36394(17) 0.3465(4) 0.21316(18) 0.0222(8) Uani 1 1 d . . . . .
C37 C 0.38115(18) 0.2776(4) 0.26229(18) 0.0254(9) Uani 1 1 d . . . . .
H37 H 0.352969 0.242949 0.281984 0.031 Uiso 1 1 calc R U . . .
C38 C 0.43911(18) 0.2587(4) 0.28313(19) 0.0261(9) Uani 1 1 d . . . . .
H38 H 0.450233 0.211382 0.316985 0.031 Uiso 1 1 calc R U . . .
C39 C 0.48123(18) 0.3086(4) 0.25481(18) 0.0253(9) Uani 1 1 d . . . . .
C40 C 0.54174(19) 0.2911(4) 0.2760(2) 0.0298(10) Uani 1 1 d . . . . .
H40 H 0.553438 0.246562 0.310713 0.036 Uiso 1 1 calc R U . . .
C41 C 0.58188(18) 0.3370(5) 0.2474(2) 0.0318(10) Uani 1 1 d . . . . .
H41 H 0.621460 0.322874 0.261741 0.038 Uiso 1 1 calc R U . . .
C42 C 0.56603(18) 0.4069(4) 0.1954(2) 0.0277(10) Uani 1 1 d . . . . .
C43 C 0.60729(19) 0.4565(5) 0.1652(2) 0.0342(11) Uani 1 1 d . . . . .
H43 H 0.647067 0.443058 0.178862 0.041 Uiso 1 1 calc R U . . .
C44 C 0.5905(2) 0.5250(5) 0.1156(2) 0.0362(12) Uani 1 1 d . . . . .
H44 H 0.618916 0.558299 0.095814 0.043 Uiso 1 1 calc R U . . .
C45 C 0.5328(2) 0.5455(5) 0.0947(2) 0.0325(10) Uani 1 1 d . . . . .
H45 H 0.522184 0.592383 0.060628 0.039 Uiso 1 1 calc R U . . .
C46 C 0.48988(19) 0.4978(4) 0.1232(2) 0.0266(9) Uani 1 1 d . . . . .
C47 C 0.50683(18) 0.4275(4) 0.17415(19) 0.0250(9) Uani 1 1 d . . . . .
C48 C 0.46398(17) 0.3782(4) 0.20366(18) 0.0220(8) Uani 1 1 d . . . . .
C49 C 0.4300(2) 0.5186(4) 0.1037(2) 0.0295(10) Uani 1 1 d . . . . .
H49 H 0.418580 0.566356 0.069986 0.035 Uiso 1 1 calc R U . . .
C50 C 0.38931(19) 0.4728(4) 0.1315(2) 0.0272(9) Uani 1 1 d . . . . .
H50 H 0.349902 0.489443 0.117445 0.033 Uiso 1 1 calc R U . . .
C51 C 0.40460(17) 0.3985(4) 0.18263(17) 0.0221(8) Uani 1 1 d . . . . .
Cl1 Cl 0.02530(5) 0.04204(11) 0.36140(5) 0.0326(2) Uani 1 1 d . . . . .
O12 O 0.08562(15) 0.0463(4) 0.38422(18) 0.0459(9) Uani 1 1 d . . . . .
O13 O 0.01618(16) 0.0770(4) 0.30134(16) 0.0482(10) Uani 1 1 d . . . . .
O14 O 0.00330(16) -0.0779(4) 0.3649(2) 0.0563(12) Uani 1 1 d . . . . .
O15 O -0.00547(15) 0.1241(3) 0.39308(15) 0.0399(8) Uani 1 1 d . . . . .
Cl2 Cl 0.26377(5) 0.78643(11) 0.63365(5) 0.0374(3) Uani 1 1 d . . . . .
O16 O 0.28730(16) 0.8060(4) 0.69341(14) 0.0503(11) Uani 1 1 d . . . . .
O17 O 0.3059(2) 0.7287(6) 0.60813(19) 0.100(2) Uani 1 1 d . . . . .
O18 O 0.24711(16) 0.8972(3) 0.60556(15) 0.0400(8) Uani 1 1 d . . . . .
O19 O 0.2132(2) 0.7144(5) 0.6311(3) 0.104(2) Uani 1 1 d . . . . .
Cl3 Cl 0.24692(5) 0.28577(11) 0.53295(4) 0.0314(2) Uani 1 1 d . . . . .
O20 O 0.27699(14) 0.3072(4) 0.48499(13) 0.0375(8) Uani 1 1 d . . . . .
O21 O 0.23644(17) 0.3976(4) 0.55990(16) 0.0438(9) Uani 1 1 d . . . . .
O22 O 0.2816(2) 0.2086(4) 0.57344(16) 0.0623(13) Uani 1 1 d . . . . .
O23 O 0.19332(17) 0.2287(4) 0.5117(2) 0.0575(11) Uani 1 1 d . . . . .
N54 N 0.9519(4) 0.4827(7) 0.3304(4) 0.109(3) Uani 1 1 d . . . . .
C52 C 0.9216(3) 0.3902(7) 0.4215(3) 0.0635(18) Uani 1 1 d . . . . .
H52A H 0.940640 0.431199 0.456626 0.095 Uiso 1 1 calc R U . . .
H52B H 0.932688 0.305175 0.423221 0.095 Uiso 1 1 calc R U . . .
H52C H 0.879786 0.396878 0.418749 0.095 Uiso 1 1 calc R U . . .
C53 C 0.9389(3) 0.4448(7) 0.3714(3) 0.0595(17) Uani 1 1 d . . . . .
N57 N 0.0297(4) 0.3212(8) 0.5324(4) 0.111(3) Uani 1 1 d . . . . .
C55 C 0.0703(3) 0.1096(8) 0.5287(3) 0.073(2) Uani 1 1 d . . . . .
H55A H 0.063078 0.079916 0.488673 0.110 Uiso 1 1 calc R U . . .
H55B H 0.051524 0.056453 0.553360 0.110 Uiso 1 1 calc R U . . .
H55C H 0.111838 0.111047 0.542938 0.110 Uiso 1 1 calc R U . . .
C56 C 0.0479(4) 0.2265(10) 0.5305(3) 0.076(3) Uani 1 1 d . . . . .
N60 N 0.25925(17) 0.8813(4) 0.37674(18) 0.0340(9) Uani 1 1 d . . . . .
C58 C 0.2782(5) 0.9881(7) 0.4763(4) 0.092(3) Uani 1 1 d . . . . .
H58A H 0.309881 1.045491 0.476991 0.138 Uiso 1 1 calc R U . . .
H58B H 0.288903 0.927437 0.506601 0.138 Uiso 1 1 calc R U . . .
H58C H 0.243618 1.030724 0.483315 0.138 Uiso 1 1 calc R U . . .
C59 C 0.2667(2) 0.9298(5) 0.4200(2) 0.0385(12) Uani 1 1 d . . . . .
N80 N 0.74976(19) 0.6281(4) 0.20831(19) 0.0384(10) Uani 1 1 d . . . . .
C81 C 0.7389(2) 0.5843(5) 0.2490(2) 0.0379(11) Uani 1 1 d . . . . .
C82 C 0.7217(3) 0.5324(6) 0.3014(3) 0.0581(17) Uani 1 1 d . . . . .
H82A H 0.733540 0.586194 0.334429 0.087 Uiso 1 1 calc R U . . .
H82B H 0.740261 0.453974 0.309416 0.087 Uiso 1 1 calc R U . . .
H82C H 0.679773 0.522344 0.295227 0.087 Uiso 1 1 calc R U . . .

loop_
_atom_site_aniso_label
_atom_site_aniso_U_11
_atom_site_aniso_U_22
_atom_site_aniso_U_33
_atom_site_aniso_U_23
_atom_site_aniso_U_13
_atom_site_aniso_U_12
La1 0.01765(12) 0.02503(13) 0.01420(11) 0.00022(9) 0.00189(9) 0.00046(8)
O1 0.0202(14) 0.0263(16) 0.0211(15) 0.0004(13) 0.0003(11) 0.0002(12)
O2 0.0233(14) 0.0346(18) 0.0192(14) 0.0006(13) 0.0077(11) -0.0065(12)
O3 0.0258(14) 0.0311(18) 0.0193(14) 0.0000(13) 0.0034(11) -0.0048(12)
O4 0.0215(14) 0.0287(17) 0.0161(14) -0.0020(12) 0.0042(11) 0.0010(11)
O5 0.0299(15) 0.0319(18) 0.0184(14) 0.0013(13) -0.0006(11) 0.0100(13)
O6 0.0281(15) 0.0358(19) 0.0205(15) 0.0003(13) 0.0022(12) 0.0072(13)
O7 0.0218(13) 0.0349(18) 0.0155(14) -0.0032(13) 0.0025(11) 0.0014(12)
O8 0.0214(13) 0.0366(18) 0.0147(13) -0.0019(13) 0.0024(10) -0.0008(12)
O9 0.0373(17) 0.0293(18) 0.0193(15) -0.0036(13) 0.0096(12) -0.0069(13)
O10 0.0352(16) 0.0356(19) 0.0171(14) -0.0017(13) 0.0044(12) 0.0054(14)
N9 0.0228(17) 0.030(2) 0.0174(17) -0.0051(15) 0.0007(13) 0.0015(14)
N35 0.0224(17) 0.030(2) 0.0157(16) -0.0035(15) 0.0034(13) -0.0008(14)
C1 0.0226(19) 0.031(2) 0.022(2) 0.0026(18) -0.0020(16) 0.0015(17)
C2 0.030(2) 0.033(3) 0.023(2) 0.0032(19) -0.0033(17) 0.0040(19)
C3 0.025(2) 0.047(3) 0.027(2) -0.001(2) 0.0004(18) 0.012(2)
C4 0.035(2) 0.032(3) 0.026(2) -0.002(2) -0.0047(18) 0.018(2)
C5 0.0234(19) 0.028(2) 0.020(2) -0.0001(18) 0.0025(15) 0.0032(16)
C6 0.035(2) 0.035(3) 0.025(2) -0.004(2) 0.0045(18) 0.007(2)
C7 0.0234(19) 0.027(2) 0.0167(18) -0.0034(16) 0.0040(15) 0.0033(17)
C8 0.0227(19) 0.025(2) 0.018(2) -0.0015(17) 0.0038(15) 0.0033(16)
C10 0.0204(19) 0.026(2) 0.0189(19) -0.0044(17) -0.0001(15) 0.0024(16)
C11 0.029(2) 0.028(2) 0.020(2) 0.0003(18) -0.0004(16) 0.0023(17)
C12 0.031(2) 0.025(2) 0.021(2) 0.0039(18) 0.0038(16) -0.0015(17)
C13 0.027(2) 0.021(2) 0.026(2) -0.0055(18) 0.0025(16) -0.0017(17)
C14 0.030(2) 0.025(2) 0.027(2) -0.0077(19) 0.0096(17) -0.0048(17)
C16 0.025(2) 0.028(2) 0.036(2) -0.012(2) 0.0076(18) -0.0038(17)
C17 0.025(2) 0.027(2) 0.025(2) -0.0092(19) 0.0010(16) 0.0032(17)
C18 0.023(2) 0.041(3) 0.028(2) -0.015(2) -0.0024(17) 0.0085(19)
C19 0.033(2) 0.035(3) 0.026(2) -0.006(2) -0.0061(18) 0.009(2)
C20 0.037(2) 0.028(3) 0.024(2) 0.0026(19) -0.0021(18) 0.0041(19)
C21 0.027(2) 0.029(2) 0.020(2) -0.0030(18) 0.0004(17) 0.0046(17)
C22 0.025(2) 0.023(2) 0.019(2) -0.0057(17) 0.0000(15) 0.0036(16)
C23 0.0218(19) 0.023(2) 0.020(2) -0.0049(17) 0.0023(15) 0.0015(16)
C24 0.0230(19) 0.020(2) 0.0156(18) -0.0037(16) -0.0009(14) 0.0018(15)
C25 0.023(2) 0.028(2) 0.021(2) -0.0031(17) 0.0048(16) 0.0002(16)
C26 0.032(2) 0.029(2) 0.017(2) 0.0020(18) 0.0046(16) 0.0039(18)
C27 0.024(2) 0.035(3) 0.023(2) 0.002(2) 0.0055(16) -0.0022(18)
C28 0.027(2) 0.034(3) 0.023(2) -0.0015(19) 0.0075(17) -0.0046(18)
C29 0.0217(19) 0.034(3) 0.022(2) -0.0047(19) 0.0000(16) -0.0065(17)
C30 0.026(2) 0.036(3) 0.029(2) -0.005(2) 0.0088(17) -0.0098(19)
C31 0.0222(19) 0.029(2) 0.0149(18) 0.0013(17) 0.0029(14) 0.0000(16)
C32 0.031(2) 0.034(3) 0.027(2) -0.005(2) 0.0068(18) -0.0064(19)
C33 0.0226(19) 0.029(2) 0.0121(17) -0.0026(16) 0.0009(14) -0.0009(16)
C34 0.0207(19) 0.027(2) 0.018(2) 0.0030(17) 0.0027(15) -0.0029(16)
C36 0.0197(18) 0.027(2) 0.0196(19) -0.0027(17) 0.0030(15) -0.0014(16)
C37 0.025(2) 0.030(2) 0.023(2) -0.0037(18) 0.0062(16) -0.0017(17)
C38 0.031(2) 0.026(2) 0.021(2) -0.0001(18) 0.0024(17) 0.0022(17)
C39 0.025(2) 0.028(2) 0.022(2) -0.0039(18) 0.0024(16) 0.0022(17)
C40 0.029(2) 0.033(3) 0.025(2) -0.006(2) -0.0029(17) 0.0018(18)
C41 0.022(2) 0.035(3) 0.037(3) -0.010(2) 0.0006(18) 0.0004(18)
C42 0.025(2) 0.025(2) 0.035(2) -0.012(2) 0.0084(17) -0.0032(17)
C43 0.024(2) 0.040(3) 0.041(3) -0.015(2) 0.0119(19) -0.007(2)
C44 0.036(3) 0.034(3) 0.044(3) -0.013(2) 0.023(2) -0.011(2)
C45 0.038(3) 0.030(3) 0.033(3) -0.001(2) 0.016(2) -0.004(2)
C46 0.027(2) 0.026(2) 0.029(2) -0.0036(17) 0.0105(19) -0.0023(16)
C47 0.024(2) 0.025(2) 0.027(2) -0.0087(18) 0.0079(16) -0.0008(16)
C48 0.0248(19) 0.023(2) 0.0193(19) -0.0050(17) 0.0064(15) 0.0001(16)
C49 0.034(2) 0.028(3) 0.027(3) 0.0027(19) 0.0076(19) -0.0003(18)
C50 0.025(2) 0.031(2) 0.025(2) -0.001(2) 0.0028(17) -0.0003(18)
C51 0.0239(19) 0.027(2) 0.0163(19) -0.0016(17) 0.0056(15) -0.0006(16)
Cl1 0.0295(5) 0.0277(6) 0.0414(6) -0.0008(5) 0.0079(4) 0.0016(4)
O12 0.0316(18) 0.046(2) 0.059(3) 0.000(2) 0.0018(17) 0.0045(16)
O13 0.045(2) 0.066(3) 0.034(2) -0.0017(19) 0.0090(16) -0.0073(19)
O14 0.042(2) 0.028(2) 0.104(4) 0.008(2) 0.026(2) 0.0005(16)
O15 0.0412(19) 0.039(2) 0.0373(19) -0.0100(17) -0.0010(15) 0.0131(16)
Cl2 0.0435(6) 0.0333(6) 0.0318(6) -0.0049(5) -0.0043(5) 0.0074(5)
O16 0.047(2) 0.086(3) 0.0184(16) 0.0040(19) 0.0059(15) 0.023(2)
O17 0.110(4) 0.145(6) 0.038(2) -0.036(3) -0.009(2) 0.091(4)
O18 0.049(2) 0.039(2) 0.0322(18) 0.0046(16) 0.0085(15) 0.0085(17)
O19 0.083(4) 0.059(3) 0.146(6) 0.029(4) -0.051(4) -0.031(3)
Cl3 0.0373(5) 0.0372(6) 0.0206(5) 0.0058(4) 0.0073(4) 0.0019(4)
O20 0.0333(17) 0.061(3) 0.0190(15) 0.0076(16) 0.0067(13) 0.0028(16)
O21 0.058(2) 0.041(2) 0.0342(19) -0.0015(17) 0.0122(17) 0.0034(18)
O22 0.091(3) 0.070(3) 0.0276(19) 0.021(2) 0.014(2) 0.042(3)
O23 0.048(2) 0.065(3) 0.064(3) -0.010(2) 0.020(2) -0.021(2)
N54 0.150(8) 0.091(6) 0.108(7) 0.033(5) 0.087(6) 0.048(5)
C52 0.070(4) 0.072(5) 0.052(4) -0.008(4) 0.020(3) -0.012(4)
C53 0.066(4) 0.055(4) 0.063(4) 0.002(4) 0.029(3) 0.020(3)
N57 0.142(8) 0.080(6) 0.095(6) 0.007(5) -0.030(5) -0.026(6)
C55 0.074(5) 0.108(7) 0.034(3) 0.004(4) 0.000(3) -0.043(5)
C56 0.089(6) 0.091(7) 0.042(4) 0.010(4) -0.005(4) -0.046(5)
N60 0.039(2) 0.034(2) 0.030(2) -0.0010(19) 0.0098(17) -0.0010(18)
C58 0.159(9) 0.075(6) 0.057(5) -0.040(4) 0.063(6) -0.055(6)
C59 0.049(3) 0.028(3) 0.043(3) 0.000(2) 0.021(2) -0.003(2)
N80 0.046(2) 0.034(2) 0.036(2) 0.000(2) 0.0080(19) -0.0067(19)
C81 0.044(3) 0.031(3) 0.037(3) 0.001(2) -0.001(2) -0.007(2)
C82 0.083(5) 0.052(4) 0.038(3) 0.013(3) 0.007(3) -0.017(3)

_geom_special_details            
;
 All esds (except the esd in the dihedral angle between two l.s. planes)
 are estimated using the full covariance matrix.  The cell esds are taken
 into account individually in the estimation of esds in distances, angles
 and torsion angles; correlations between esds in cell parameters are only
 used when they are defined by crystal symmetry.  An approximate (isotropic)
 treatment of cell esds is used for estimating esds involving l.s. planes.
;
loop_
_geom_bond_atom_site_label_1
_geom_bond_atom_site_label_2
_geom_bond_distance
_geom_bond_site_symmetry_2
_geom_bond_publ_flag
La1 O1 2.657(3) . ?
La1 O2 2.677(3) . ?
La1 O3 2.595(3) . ?
La1 O4 2.675(3) . ?
La1 O5 2.677(3) . ?
La1 O6 2.596(3) . ?
La1 O7 2.467(3) . ?
La1 O8 2.498(3) . ?
La1 O9 2.510(3) . ?
La1 O10 2.500(3) . ?
O1 C1 1.451(5) . ?
O1 C33 1.429(5) . ?
O2 C30 1.457(5) . ?
O2 C31 1.384(5) . ?
O3 C28 1.448(5) . ?
O3 C29 1.442(5) . ?
O4 C7 1.422(5) . ?
O4 C27 1.443(5) . ?
O5 C4 1.458(5) . ?
O5 C5 1.389(5) . ?
O6 C2 1.454(5) . ?
O6 C3 1.440(5) . ?
O7 C8 1.249(5) . ?
O8 C34 1.236(5) . ?
O9 H9A 0.8724 . ?
O9 H9B 0.8690 . ?
O10 H10A 0.8746 . ?
O10 H10B 0.8757 . ?
N9 H9 0.87(2) . ?
N9 C8 1.321(5) . ?
N9 C10 1.435(5) . ?
N35 H35 0.88(2) . ?
N35 C34 1.334(5) . ?
N35 C36 1.429(5) . ?
C1 H1A 0.9900 . ?
C1 H1B 0.9900 . ?
C1 C2 1.494(6) . ?
C2 H2A 0.9900 . ?
C2 H2B 0.9900 . ?
C3 H3A 0.9900 . ?
C3 H3B 0.9900 . ?
C3 C4 1.508(7) . ?
C4 H4A 0.9900 . ?
C4 H4B 0.9900 . ?
C5 C6 1.315(6) . ?
C5 C7 1.512(6) . ?
C6 H6A 0.9500 . ?
C6 H6B 0.9500 . ?
C7 H7 1.0000 . ?
C7 C8 1.533(5) . ?
C10 C11 1.392(6) . ?
C10 C24 1.406(5) . ?
C11 H11 0.9500 . ?
C11 C12 1.381(6) . ?
C12 H12 0.9500 . ?
C12 C13 1.393(6) . ?
C13 C14 1.446(6) . ?
C13 C23 1.421(6) . ?
C14 H14 0.9500 . ?
C14 C16 1.337(7) . ?
C16 H16 0.9500 . ?
C16 C17 1.436(7) . ?
C17 C18 1.409(6) . ?
C17 C22 1.426(6) . ?
C18 H18 0.9500 . ?
C18 C19 1.374(8) . ?
C19 H19 0.9500 . ?
C19 C20 1.379(7) . ?
C20 H20 0.9500 . ?
C20 C21 1.402(6) . ?
C21 C22 1.418(6) . ?
C21 C26 1.431(6) . ?
C22 C23 1.426(6) . ?
C23 C24 1.426(5) . ?
C24 C25 1.434(6) . ?
C25 H25 0.9500 . ?
C25 C26 1.356(6) . ?
C26 H26 0.9500 . ?
C27 H27A 0.9900 . ?
C27 H27B 0.9900 . ?
C27 C28 1.504(6) . ?
C28 H28A 0.9900 . ?
C28 H28B 0.9900 . ?
C29 H29A 0.9900 . ?
C29 H29B 0.9900 . ?
C29 C30 1.506(6) . ?
C30 H30A 0.9900 . ?
C30 H30B 0.9900 . ?
C31 C32 1.319(6) . ?
C31 C33 1.510(6) . ?
C32 H32A 0.9500 . ?
C32 H32B 0.9500 . ?
C33 H33 1.0000 . ?
C33 C34 1.531(5) . ?
C36 C37 1.383(6) . ?
C36 C51 1.410(6) . ?
C37 H37 0.9500 . ?
C37 C38 1.387(6) . ?
C38 H38 0.9500 . ?
C38 C39 1.396(6) . ?
C39 C40 1.442(6) . ?
C39 C48 1.425(6) . ?
C40 H40 0.9500 . ?
C40 C41 1.347(7) . ?
C41 H41 0.9500 . ?
C41 C42 1.437(7) . ?
C42 C43 1.405(6) . ?
C42 C47 1.419(6) . ?
C43 H43 0.9500 . ?
C43 C44 1.388(8) . ?
C44 H44 0.9500 . ?
C44 C45 1.383(7) . ?
C45 H45 0.9500 . ?
C45 C46 1.404(6) . ?
C46 C47 1.424(7) . ?
C46 C49 1.427(7) . ?
C47 C48 1.423(6) . ?
C48 C51 1.421(6) . ?
C49 H49 0.9500 . ?
C49 C50 1.346(7) . ?
C50 H50 0.9500 . ?
C50 C51 1.447(6) . ?
Cl1 O12 1.433(4) . ?
Cl1 O13 1.437(4) . ?
Cl1 O14 1.439(4) . ?
Cl1 O15 1.444(4) . ?
Cl2 O16 1.430(4) . ?
Cl2 O17 1.397(4) . ?
Cl2 O18 1.421(4) . ?
Cl2 O19 1.428(5) . ?
Cl3 O20 1.441(3) . ?
Cl3 O21 1.434(4) . ?
Cl3 O22 1.429(4) . ?
Cl3 O23 1.426(4) . ?
N54 C53 1.135(10) . ?
C52 H52A 0.9800 . ?
C52 H52B 0.9800 . ?
C52 H52C 0.9800 . ?
C52 C53 1.435(9) . ?
N57 C56 1.141(13) . ?
C55 H55A 0.9800 . ?
C55 H55B 0.9800 . ?
C55 H55C 0.9800 . ?
C55 C56 1.406(13) . ?
N60 C59 1.133(7) . ?
C58 H58A 0.9800 . ?
C58 H58B 0.9800 . ?
C58 H58C 0.9800 . ?
C58 C59 1.450(9) . ?
N80 C81 1.135(7) . ?
C81 C82 1.469(8) . ?
C82 H82A 0.9800 . ?
C82 H82B 0.9800 . ?
C82 H82C 0.9800 . ?

loop_
_geom_angle_atom_site_label_1
_geom_angle_atom_site_label_2
_geom_angle_atom_site_label_3
_geom_angle
_geom_angle_site_symmetry_1
_geom_angle_site_symmetry_3
_geom_angle_publ_flag
O1 La1 O2 58.19(9) . . ?
O1 La1 O4 165.56(9) . . ?
O1 La1 O5 116.49(9) . . ?
O2 La1 O5 136.03(9) . . ?
O3 La1 O1 105.52(9) . . ?
O3 La1 O2 62.78(9) . . ?
O3 La1 O4 61.42(9) . . ?
O3 La1 O5 80.12(10) . . ?
O3 La1 O6 69.84(10) . . ?
O4 La1 O2 115.36(9) . . ?
O4 La1 O5 57.63(9) . . ?
O6 La1 O1 61.48(9) . . ?
O6 La1 O2 82.34(10) . . ?
O6 La1 O4 106.05(9) . . ?
O6 La1 O5 62.30(9) . . ?
O7 La1 O1 132.18(9) . . ?
O7 La1 O2 148.06(10) . . ?
O7 La1 O3 122.13(9) . . ?
O7 La1 O4 60.75(9) . . ?
O7 La1 O5 71.62(9) . . ?
O7 La1 O6 129.59(10) . . ?
O7 La1 O8 87.69(9) . . ?
O7 La1 O9 72.31(10) . . ?
O7 La1 O10 79.62(10) . . ?
O8 La1 O1 60.55(9) . . ?
O8 La1 O2 72.53(9) . . ?
O8 La1 O3 132.02(10) . . ?
O8 La1 O4 132.17(9) . . ?
O8 La1 O5 147.84(10) . . ?
O8 La1 O6 121.75(9) . . ?
O8 La1 O9 78.42(10) . . ?
O8 La1 O10 72.89(10) . . ?
O9 La1 O1 67.20(10) . . ?
O9 La1 O2 125.26(9) . . ?
O9 La1 O3 142.43(10) . . ?
O9 La1 O4 118.60(9) . . ?
O9 La1 O5 72.05(10) . . ?
O9 La1 O6 75.00(10) . . ?
O10 La1 O1 117.98(10) . . ?
O10 La1 O2 70.82(10) . . ?
O10 La1 O3 76.68(10) . . ?
O10 La1 O4 67.06(9) . . ?
O10 La1 O5 124.59(10) . . ?
O10 La1 O6 144.06(10) . . ?
O10 La1 O9 140.32(10) . . ?
C1 O1 La1 118.3(2) . . ?
C33 O1 La1 108.6(2) . . ?
C33 O1 C1 113.8(3) . . ?
C30 O2 La1 118.2(2) . . ?
C31 O2 La1 121.7(2) . . ?
C31 O2 C30 119.7(3) . . ?
C28 O3 La1 118.0(2) . . ?
C29 O3 La1 116.4(2) . . ?
C29 O3 C28 114.4(3) . . ?
C7 O4 La1 108.2(2) . . ?
C7 O4 C27 113.6(3) . . ?
C27 O4 La1 118.0(2) . . ?
C4 O5 La1 118.6(2) . . ?
C5 O5 La1 122.6(2) . . ?
C5 O5 C4 118.7(3) . . ?
C2 O6 La1 117.6(2) . . ?
C3 O6 La1 118.3(2) . . ?
C3 O6 C2 114.7(3) . . ?
C8 O7 La1 123.6(3) . . ?
C34 O8 La1 121.8(3) . . ?
La1 O9 H9A 119.1 . . ?
La1 O9 H9B 121.0 . . ?
H9A O9 H9B 104.4 . . ?
La1 O10 H10A 109.6 . . ?
La1 O10 H10B 109.5 . . ?
H10A O10 H10B 104.3 . . ?
C8 N9 H9 114(3) . . ?
C8 N9 C10 126.4(4) . . ?
C10 N9 H9 119(3) . . ?
C34 N35 H35 119(3) . . ?
C34 N35 C36 126.1(3) . . ?
C36 N35 H35 114(3) . . ?
O1 C1 H1A 110.5 . . ?
O1 C1 H1B 110.5 . . ?
O1 C1 C2 106.1(3) . . ?
H1A C1 H1B 108.7 . . ?
C2 C1 H1A 110.5 . . ?
C2 C1 H1B 110.5 . . ?
O6 C2 C1 106.5(4) . . ?
O6 C2 H2A 110.4 . . ?
O6 C2 H2B 110.4 . . ?
C1 C2 H2A 110.4 . . ?
C1 C2 H2B 110.4 . . ?
H2A C2 H2B 108.6 . . ?
O6 C3 H3A 109.4 . . ?
O6 C3 H3B 109.4 . . ?
O6 C3 C4 111.0(4) . . ?
H3A C3 H3B 108.0 . . ?
C4 C3 H3A 109.4 . . ?
C4 C3 H3B 109.4 . . ?
O5 C4 C3 106.2(4) . . ?
O5 C4 H4A 110.5 . . ?
O5 C4 H4B 110.5 . . ?
C3 C4 H4A 110.5 . . ?
C3 C4 H4B 110.5 . . ?
H4A C4 H4B 108.7 . . ?
O5 C5 C7 107.7(3) . . ?
C6 C5 O5 127.2(4) . . ?
C6 C5 C7 125.1(4) . . ?
C5 C6 H6A 120.0 . . ?
C5 C6 H6B 120.0 . . ?
H6A C6 H6B 120.0 . . ?
O4 C7 C5 110.6(3) . . ?
O4 C7 H7 110.8 . . ?
O4 C7 C8 103.6(3) . . ?
C5 C7 H7 110.8 . . ?
C5 C7 C8 110.2(4) . . ?
C8 C7 H7 110.8 . . ?
O7 C8 N9 125.0(4) . . ?
O7 C8 C7 117.7(4) . . ?
N9 C8 C7 117.2(4) . . ?
C11 C10 N9 119.4(4) . . ?
C11 C10 C24 122.2(4) . . ?
C24 C10 N9 118.4(4) . . ?
C10 C11 H11 120.2 . . ?
C12 C11 C10 119.6(4) . . ?
C12 C11 H11 120.2 . . ?
C11 C12 H12 119.3 . . ?
C11 C12 C13 121.4(4) . . ?
C13 C12 H12 119.3 . . ?
C12 C13 C14 122.7(4) . . ?
C12 C13 C23 118.9(4) . . ?
C23 C13 C14 118.4(4) . . ?
C13 C14 H14 119.2 . . ?
C16 C14 C13 121.7(4) . . ?
C16 C14 H14 119.2 . . ?
C14 C16 H16 119.3 . . ?
C14 C16 C17 121.4(4) . . ?
C17 C16 H16 119.3 . . ?
C18 C17 C16 122.8(4) . . ?
C18 C17 C22 118.5(4) . . ?
C22 C17 C16 118.7(4) . . ?
C17 C18 H18 119.5 . . ?
C19 C18 C17 121.0(4) . . ?
C19 C18 H18 119.5 . . ?
C18 C19 H19 119.5 . . ?
C18 C19 C20 120.9(4) . . ?
C20 C19 H19 119.5 . . ?
C19 C20 H20 119.6 . . ?
C19 C20 C21 120.8(5) . . ?
C21 C20 H20 119.6 . . ?
C20 C21 C22 119.1(4) . . ?
C20 C21 C26 122.3(4) . . ?
C22 C21 C26 118.7(4) . . ?
C17 C22 C23 119.9(4) . . ?
C21 C22 C17 119.8(4) . . ?
C21 C22 C23 120.3(4) . . ?
C13 C23 C22 119.9(4) . . ?
C13 C23 C24 120.7(4) . . ?
C22 C23 C24 119.3(4) . . ?
C10 C24 C23 117.2(4) . . ?
C10 C24 C25 123.6(4) . . ?
C23 C24 C25 119.2(4) . . ?
C24 C25 H25 119.6 . . ?
C26 C25 C24 120.8(4) . . ?
C26 C25 H25 119.6 . . ?
C21 C26 H26 119.2 . . ?
C25 C26 C21 121.7(4) . . ?
C25 C26 H26 119.2 . . ?
O4 C27 H27A 110.3 . . ?
O4 C27 H27B 110.3 . . ?
O4 C27 C28 106.9(3) . . ?
H27A C27 H27B 108.6 . . ?
C28 C27 H27A 110.3 . . ?
C28 C27 H27B 110.3 . . ?
O3 C28 C27 106.3(4) . . ?
O3 C28 H28A 110.5 . . ?
O3 C28 H28B 110.5 . . ?
C27 C28 H28A 110.5 . . ?
C27 C28 H28B 110.5 . . ?
H28A C28 H28B 108.7 . . ?
O3 C29 H29A 109.3 . . ?
O3 C29 H29B 109.3 . . ?
O3 C29 C30 111.5(3) . . ?
H29A C29 H29B 108.0 . . ?
C30 C29 H29A 109.3 . . ?
C30 C29 H29B 109.3 . . ?
O2 C30 C29 105.5(4) . . ?
O2 C30 H30A 110.6 . . ?
O2 C30 H30B 110.6 . . ?
C29 C30 H30A 110.6 . . ?
C29 C30 H30B 110.6 . . ?
H30A C30 H30B 108.8 . . ?
O2 C31 C33 108.9(3) . . ?
C32 C31 O2 127.1(4) . . ?
C32 C31 C33 123.9(4) . . ?
C31 C32 H32A 120.0 . . ?
C31 C32 H32B 120.0 . . ?
H32A C32 H32B 120.0 . . ?
O1 C33 C31 109.9(3) . . ?
O1 C33 H33 110.9 . . ?
O1 C33 C34 102.3(3) . . ?
C31 C33 H33 110.9 . . ?
C31 C33 C34 111.6(3) . . ?
C34 C33 H33 110.9 . . ?
O8 C34 N35 125.1(4) . . ?
O8 C34 C33 119.2(4) . . ?
N35 C34 C33 115.7(3) . . ?
C37 C36 N35 120.9(4) . . ?
C37 C36 C51 121.1(4) . . ?
C51 C36 N35 117.9(4) . . ?
C36 C37 H37 119.6 . . ?
C36 C37 C38 120.7(4) . . ?
C38 C37 H37 119.6 . . ?
C37 C38 H38 119.7 . . ?
C37 C38 C39 120.6(4) . . ?
C39 C38 H38 119.7 . . ?
C38 C39 C40 121.5(4) . . ?
C38 C39 C48 119.2(4) . . ?
C48 C39 C40 119.3(4) . . ?
C39 C40 H40 119.6 . . ?
C41 C40 C39 120.8(4) . . ?
C41 C40 H40 119.6 . . ?
C40 C41 H41 119.3 . . ?
C40 C41 C42 121.3(4) . . ?
C42 C41 H41 119.3 . . ?
C43 C42 C41 122.1(4) . . ?
C43 C42 C47 118.8(5) . . ?
C47 C42 C41 119.1(4) . . ?
C42 C43 H43 119.7 . . ?
C44 C43 C42 120.6(4) . . ?
C44 C43 H43 119.7 . . ?
C43 C44 H44 119.6 . . ?
C45 C44 C43 120.8(4) . . ?
C45 C44 H44 119.6 . . ?
C44 C45 H45 119.6 . . ?
C44 C45 C46 120.9(5) . . ?
C46 C45 H45 119.6 . . ?
C45 C46 C47 118.6(4) . . ?
C45 C46 C49 122.6(5) . . ?
C47 C46 C49 118.8(4) . . ?
C42 C47 C46 120.3(4) . . ?
C42 C47 C48 120.2(4) . . ?
C48 C47 C46 119.6(4) . . ?
C47 C48 C39 119.3(4) . . ?
C51 C48 C39 120.2(4) . . ?
C51 C48 C47 120.5(4) . . ?
C46 C49 H49 119.0 . . ?
C50 C49 C46 122.0(5) . . ?
C50 C49 H49 119.0 . . ?
C49 C50 H50 119.5 . . ?
C49 C50 C51 121.0(4) . . ?
C51 C50 H50 119.5 . . ?
C36 C51 C48 118.2(4) . . ?
C36 C51 C50 123.7(4) . . ?
C48 C51 C50 118.1(4) . . ?
O12 Cl1 O13 109.4(2) . . ?
O12 Cl1 O14 110.7(2) . . ?
O12 Cl1 O15 109.9(2) . . ?
O13 Cl1 O14 108.0(3) . . ?
O13 Cl1 O15 108.8(2) . . ?
O14 Cl1 O15 109.9(2) . . ?
O17 Cl2 O16 107.4(2) . . ?
O17 Cl2 O18 111.3(3) . . ?
O17 Cl2 O19 111.8(4) . . ?
O18 Cl2 O16 110.6(3) . . ?
O18 Cl2 O19 107.6(3) . . ?
O19 Cl2 O16 108.2(4) . . ?
O21 Cl3 O20 109.9(2) . . ?
O22 Cl3 O20 108.2(2) . . ?
O22 Cl3 O21 110.6(2) . . ?
O23 Cl3 O20 108.9(2) . . ?
O23 Cl3 O21 109.4(3) . . ?
O23 Cl3 O22 109.7(3) . . ?
H52A C52 H52B 109.5 . . ?
H52A C52 H52C 109.5 . . ?
H52B C52 H52C 109.5 . . ?
C53 C52 H52A 109.5 . . ?
C53 C52 H52B 109.5 . . ?
C53 C52 H52C 109.5 . . ?
N54 C53 C52 176.5(10) . . ?
H55A C55 H55B 109.5 . . ?
H55A C55 H55C 109.5 . . ?
H55B C55 H55C 109.5 . . ?
C56 C55 H55A 109.5 . . ?
C56 C55 H55B 109.5 . . ?
C56 C55 H55C 109.5 . . ?
N57 C56 C55 179.4(10) . . ?
H58A C58 H58B 109.5 . . ?
H58A C58 H58C 109.5 . . ?
H58B C58 H58C 109.5 . . ?
C59 C58 H58A 109.5 . . ?
C59 C58 H58B 109.5 . . ?
C59 C58 H58C 109.5 . . ?
N60 C59 C58 177.6(8) . . ?
N80 C81 C82 176.5(6) . . ?
C81 C82 H82A 109.5 . . ?
C81 C82 H82B 109.5 . . ?
C81 C82 H82C 109.5 . . ?
H82A C82 H82B 109.5 . . ?
H82A C82 H82C 109.5 . . ?
H82B C82 H82C 109.5 . . ?

loop_
_geom_torsion_atom_site_label_1
_geom_torsion_atom_site_label_2
_geom_torsion_atom_site_label_3
_geom_torsion_atom_site_label_4
_geom_torsion
_geom_torsion_site_symmetry_1
_geom_torsion_site_symmetry_2
_geom_torsion_site_symmetry_3
_geom_torsion_site_symmetry_4
_geom_torsion_publ_flag
La1 O1 C1 C2 42.6(4) . . . . ?
La1 O1 C33 C31 63.7(3) . . . . ?
La1 O1 C33 C34 -55.0(3) . . . . ?
La1 O2 C30 C29 39.4(4) . . . . ?
La1 O2 C31 C32 173.0(4) . . . . ?
La1 O2 C31 C33 -5.8(4) . . . . ?
La1 O3 C28 C27 52.8(4) . . . . ?
La1 O3 C29 C30 48.8(4) . . . . ?
La1 O4 C7 C5 64.2(3) . . . . ?
La1 O4 C7 C8 -53.8(3) . . . . ?
La1 O4 C27 C28 40.9(4) . . . . ?
La1 O5 C4 C3 39.2(5) . . . . ?
La1 O5 C5 C6 172.2(4) . . . . ?
La1 O5 C5 C7 -7.3(4) . . . . ?
La1 O6 C2 C1 52.4(4) . . . . ?
La1 O6 C3 C4 45.9(5) . . . . ?
La1 O7 C8 N9 179.4(3) . . . . ?
La1 O7 C8 C7 -2.2(5) . . . . ?
La1 O8 C34 N35 178.6(3) . . . . ?
La1 O8 C34 C33 -2.0(5) . . . . ?
O1 C1 C2 O6 -58.9(4) . . . . ?
O1 C33 C34 O8 40.4(5) . . . . ?
O1 C33 C34 N35 -140.1(4) . . . . ?
O2 C31 C33 O1 -38.0(4) . . . . ?
O2 C31 C33 C34 74.8(4) . . . . ?
O3 C29 C30 O2 -56.2(5) . . . . ?
O4 C7 C8 O7 40.3(5) . . . . ?
O4 C7 C8 N9 -141.2(4) . . . . ?
O4 C27 C28 O3 -58.3(4) . . . . ?
O5 C5 C7 O4 -37.6(4) . . . . ?
O5 C5 C7 C8 76.3(4) . . . . ?
O6 C3 C4 O5 -53.5(5) . . . . ?
N9 C10 C11 C12 177.1(4) . . . . ?
N9 C10 C24 C23 -176.3(4) . . . . ?
N9 C10 C24 C25 5.4(6) . . . . ?
N35 C36 C37 C38 178.8(4) . . . . ?
N35 C36 C51 C48 -178.3(4) . . . . ?
N35 C36 C51 C50 2.6(6) . . . . ?
C1 O1 C33 C31 -70.3(4) . . . . ?
C1 O1 C33 C34 171.0(3) . . . . ?
C2 O6 C3 C4 -99.8(4) . . . . ?
C3 O6 C2 C1 -161.6(4) . . . . ?
C4 O5 C5 C6 -11.0(7) . . . . ?
C4 O5 C5 C7 169.6(4) . . . . ?
C5 O5 C4 C3 -137.8(4) . . . . ?
C5 C7 C8 O7 -78.0(5) . . . . ?
C5 C7 C8 N9 100.5(5) . . . . ?
C6 C5 C7 O4 142.9(4) . . . . ?
C6 C5 C7 C8 -103.2(5) . . . . ?
C7 O4 C27 C28 169.2(3) . . . . ?
C8 N9 C10 C11 50.7(6) . . . . ?
C8 N9 C10 C24 -131.4(5) . . . . ?
C10 N9 C8 O7 1.0(8) . . . . ?
C10 N9 C8 C7 -177.3(4) . . . . ?
C10 C11 C12 C13 -0.3(7) . . . . ?
C10 C24 C25 C26 179.0(4) . . . . ?
C11 C10 C24 C23 1.5(6) . . . . ?
C11 C10 C24 C25 -176.9(4) . . . . ?
C11 C12 C13 C14 -179.9(4) . . . . ?
C11 C12 C13 C23 0.5(7) . . . . ?
C12 C13 C14 C16 -179.5(4) . . . . ?
C12 C13 C23 C22 178.8(4) . . . . ?
C12 C13 C23 C24 0.4(6) . . . . ?
C13 C14 C16 C17 0.6(7) . . . . ?
C13 C23 C24 C10 -1.3(6) . . . . ?
C13 C23 C24 C25 177.1(4) . . . . ?
C14 C13 C23 C22 -0.9(6) . . . . ?
C14 C13 C23 C24 -179.2(4) . . . . ?
C14 C16 C17 C18 178.7(4) . . . . ?
C14 C16 C17 C22 -0.6(7) . . . . ?
C16 C17 C18 C19 -179.0(4) . . . . ?
C16 C17 C22 C21 178.3(4) . . . . ?
C16 C17 C22 C23 -0.2(6) . . . . ?
C17 C18 C19 C20 0.3(7) . . . . ?
C17 C22 C23 C13 0.9(6) . . . . ?
C17 C22 C23 C24 179.3(4) . . . . ?
C18 C17 C22 C21 -1.1(6) . . . . ?
C18 C17 C22 C23 -179.5(4) . . . . ?
C18 C19 C20 C21 -0.2(7) . . . . ?
C19 C20 C21 C22 -0.6(7) . . . . ?
C19 C20 C21 C26 178.8(4) . . . . ?
C20 C21 C22 C17 1.2(7) . . . . ?
C20 C21 C22 C23 179.6(4) . . . . ?
C20 C21 C26 C25 179.8(5) . . . . ?
C21 C22 C23 C13 -177.5(4) . . . . ?
C21 C22 C23 C24 0.9(6) . . . . ?
C22 C17 C18 C19 0.3(7) . . . . ?
C22 C21 C26 C25 -0.8(7) . . . . ?
C22 C23 C24 C10 -179.7(4) . . . . ?
C22 C23 C24 C25 -1.3(6) . . . . ?
C23 C13 C14 C16 0.1(6) . . . . ?
C23 C24 C25 C26 0.6(6) . . . . ?
C24 C10 C11 C12 -0.7(7) . . . . ?
C24 C25 C26 C21 0.4(7) . . . . ?
C26 C21 C22 C17 -178.2(4) . . . . ?
C26 C21 C22 C23 0.2(6) . . . . ?
C27 O4 C7 C5 -68.9(4) . . . . ?
C27 O4 C7 C8 173.1(3) . . . . ?
C28 O3 C29 C30 -94.3(4) . . . . ?
C29 O3 C28 C27 -164.7(3) . . . . ?
C30 O2 C31 C32 -14.4(6) . . . . ?
C30 O2 C31 C33 166.8(4) . . . . ?
C31 O2 C30 C29 -133.5(4) . . . . ?
C31 C33 C34 O8 -77.1(5) . . . . ?
C31 C33 C34 N35 102.4(4) . . . . ?
C32 C31 C33 O1 143.2(4) . . . . ?
C32 C31 C33 C34 -104.0(5) . . . . ?
C33 O1 C1 C2 171.9(3) . . . . ?
C34 N35 C36 C37 52.7(6) . . . . ?
C34 N35 C36 C51 -128.9(5) . . . . ?
C36 N35 C34 O8 -2.0(7) . . . . ?
C36 N35 C34 C33 178.5(4) . . . . ?
C36 C37 C38 C39 -0.1(7) . . . . ?
C37 C36 C51 C48 0.1(6) . . . . ?
C37 C36 C51 C50 -179.0(4) . . . . ?
C37 C38 C39 C40 179.4(4) . . . . ?
C37 C38 C39 C48 -0.8(7) . . . . ?
C38 C39 C40 C41 178.1(5) . . . . ?
C38 C39 C48 C47 -179.0(4) . . . . ?
C38 C39 C48 C51 1.4(6) . . . . ?
C39 C40 C41 C42 1.3(7) . . . . ?
C39 C48 C51 C36 -1.1(6) . . . . ?
C39 C48 C51 C50 178.1(4) . . . . ?
C40 C39 C48 C47 0.8(6) . . . . ?
C40 C39 C48 C51 -178.8(4) . . . . ?
C40 C41 C42 C43 179.4(5) . . . . ?
C40 C41 C42 C47 -0.1(7) . . . . ?
C41 C42 C43 C44 -179.1(4) . . . . ?
C41 C42 C47 C46 179.2(4) . . . . ?
C41 C42 C47 C48 -0.8(6) . . . . ?
C42 C43 C44 C45 -0.3(8) . . . . ?
C42 C47 C48 C39 0.3(6) . . . . ?
C42 C47 C48 C51 180.0(4) . . . . ?
C43 C42 C47 C46 -0.2(7) . . . . ?
C43 C42 C47 C48 179.8(4) . . . . ?
C43 C44 C45 C46 0.2(8) . . . . ?
C44 C45 C46 C47 -0.1(7) . . . . ?
C44 C45 C46 C49 178.8(5) . . . . ?
C45 C46 C47 C42 0.1(7) . . . . ?
C45 C46 C47 C48 -179.9(4) . . . . ?
C45 C46 C49 C50 -179.7(5) . . . . ?
C46 C47 C48 C39 -179.6(4) . . . . ?
C46 C47 C48 C51 0.0(6) . . . . ?
C46 C49 C50 C51 -0.7(7) . . . . ?
C47 C42 C43 C44 0.3(7) . . . . ?
C47 C46 C49 C50 -0.9(7) . . . . ?
C47 C48 C51 C36 179.3(4) . . . . ?
C47 C48 C51 C50 -1.5(6) . . . . ?
C48 C39 C40 C41 -1.7(7) . . . . ?
C49 C46 C47 C42 -178.8(4) . . . . ?
C49 C46 C47 C48 1.2(7) . . . . ?
C49 C50 C51 C36 -179.0(4) . . . . ?
C49 C50 C51 C48 1.9(7) . . . . ?
C51 C36 C37 C38 0.5(7) . . . . ?

_shelx_res_file                  
;
TITL alt_l1_a.res in P2(1)/c
    alt_l1.res
    created by SHELXL-2018/3 at 14:33:39 on 29-May-2020
REM Old TITL alt_L1 in P2(1)/c
REM SHELXT solution in P2(1)/c
REM R1 0.143, Rweak 0.023, Alpha 0.133, Orientation as input
REM Formula found by SHELXT: C51 N54 O15 Cl3 La
CELL 1.54184 23.552341 11.125894 23.353766 90 99.5672 90
ZERR 4 0.000234 0.000121 0.000233 0 0.001 0
LATT 1
SYMM -X,0.5+Y,0.5-Z
SFAC C H Cl La N O
UNIT 224 232 12 4 24 88
DFIX 0.88 N9 H9 N35 H35
SADI La1 H9a La1 H9b

L.S. 15
PLAN  1
TEMP -153
CONF
BOND $H
MORE -1
fmap 2
acta
OMIT 0 4 19
OMIT -8 -9 7
OMIT 12 -3 23
OMIT -6 -10 19
OMIT 3 11 -7
OMIT 2 5 -25
OMIT -19 2 24
OMIT -5 -10 16
OMIT -2 4 16
OMIT -2 -10 13
OMIT -1 -11 16
REM <olex2.extras>
REM <HklSrc "%.\\alt_L1.hkl">
REM </olex2.extras>

WGHT    0.061100   15.529301
EXTI    0.000184
BASF   0.24433
FVAR       2.29947
LA1   4    0.195302    0.506488    0.323671    11.00000    0.01765    0.02503 =
         0.01420    0.00022    0.00189    0.00046
O1    6    0.184786    0.527572    0.209084    11.00000    0.02024    0.02632 =
         0.02112    0.00041    0.00026    0.00024
O2    6    0.149880    0.331133    0.251896    11.00000    0.02329    0.03460 =
         0.01916    0.00061    0.00766   -0.00649
O3    6    0.099261    0.412401    0.342408    11.00000    0.02585    0.03111 =
         0.01934    0.00004    0.00338   -0.00476
O4    6    0.176958    0.486788    0.433302    11.00000    0.02148    0.02873 =
         0.01613   -0.00200    0.00420    0.00099
O5    6    0.154494    0.688537    0.379881    11.00000    0.02994    0.03191 =
         0.01844    0.00129   -0.00064    0.00996
O6    6    0.108608    0.626836    0.268722    11.00000    0.02808    0.03575 =
         0.02055    0.00029    0.00219    0.00723
O7    6    0.271286    0.570516    0.403645    11.00000    0.02184    0.03492 =
         0.01547   -0.00319    0.00254    0.00144
O8    6    0.273338    0.428360    0.273209    11.00000    0.02141    0.03657 =
         0.01472   -0.00189    0.00243   -0.00080
AFIX   6
O9    6    0.238046    0.697853    0.293017    11.00000    0.03727    0.02934 =
         0.01928   -0.00360    0.00961   -0.00694
H9A   2    0.269236    0.694371    0.277491    11.00000   -1.50000
H9B   2    0.243427    0.759413    0.316188    11.00000   -1.50000
AFIX   0
O10   6    0.225659    0.307436    0.368150    11.00000    0.03519    0.03563 =
         0.01710   -0.00169    0.00440    0.00541
AFIX   7
H10A  2    0.251090    0.318193    0.399555    11.00000   -1.50000
H10B  2    0.244245    0.267142    0.344887    11.00000   -1.50000
AFIX   0
N9    5    0.301786    0.629402    0.497226    11.00000    0.02277    0.02980 =
         0.01740   -0.00505    0.00068    0.00147
H9    2    0.289076    0.638287    0.529938    11.00000   -1.20000
N35   5    0.304303    0.364340    0.190873    11.00000    0.02239    0.02994 =
         0.01569   -0.00348    0.00343   -0.00081
H35   2    0.294206    0.346092    0.153923    11.00000   -1.20000
C1    1    0.130837    0.572541    0.177217    11.00000    0.02262    0.03068 =
         0.02231    0.00258   -0.00200    0.00155
AFIX  23
H1A   2    0.101055    0.508898    0.172956    11.00000   -1.20000
H1B   2    0.135912    0.600023    0.138066    11.00000   -1.20000
AFIX   0
C2    1    0.113724    0.675140    0.211960    11.00000    0.03047    0.03287 =
         0.02259    0.00320   -0.00334    0.00401
AFIX  23
H2A   2    0.143273    0.739224    0.215710    11.00000   -1.20000
H2B   2    0.076521    0.709356    0.192976    11.00000   -1.20000
AFIX   0
C3    1    0.075798    0.700254    0.302147    11.00000    0.02469    0.04743 =
         0.02726   -0.00098    0.00040    0.01241
AFIX  23
H3A   2    0.051077    0.648186    0.322031    11.00000   -1.20000
H3B   2    0.050479    0.754775    0.275803    11.00000   -1.20000
AFIX   0
C4    1    0.114906    0.773520    0.346625    11.00000    0.03485    0.03186 =
         0.02575   -0.00185   -0.00473    0.01755
AFIX  23
H4A   2    0.136373    0.833470    0.327299    11.00000   -1.20000
H4B   2    0.092268    0.816371    0.372385    11.00000   -1.20000
AFIX   0
C5    1    0.167354    0.701951    0.439760    11.00000    0.02343    0.02848 =
         0.01972   -0.00008    0.00254    0.00318
C6    1    0.154713    0.793993    0.470628    11.00000    0.03536    0.03508 =
         0.02515   -0.00441    0.00454    0.00680
AFIX  93
H6A   2    0.134580    0.860981    0.451911    11.00000   -1.20000
H6B   2    0.165712    0.793517    0.511652    11.00000   -1.20000
AFIX   0
C7    1    0.199644    0.590959    0.464195    11.00000    0.02341    0.02668 =
         0.01668   -0.00338    0.00404    0.00331
AFIX  13
H7    2    0.198330    0.582469    0.506583    11.00000   -1.20000
AFIX   0
C8    1    0.262052    0.595891    0.453396    11.00000    0.02274    0.02519 =
         0.01839   -0.00151    0.00383    0.00327
C10   1    0.362047    0.644746    0.495990    11.00000    0.02043    0.02601 =
         0.01891   -0.00437   -0.00010    0.00236
C11   1    0.379304    0.714682    0.452545    11.00000    0.02941    0.02797 =
         0.01992    0.00032   -0.00036    0.00225
AFIX  43
H11   2    0.351395    0.748767    0.422952    11.00000   -1.20000
AFIX   0
C12   1    0.437236    0.734236    0.452706    11.00000    0.03129    0.02489 =
         0.02054    0.00387    0.00377   -0.00146
AFIX  43
H12   2    0.448811    0.781687    0.422847    11.00000   -1.20000
AFIX   0
C13   1    0.479063    0.685834    0.495741    11.00000    0.02673    0.02060 =
         0.02600   -0.00547    0.00247   -0.00173
C14   1    0.539999    0.704764    0.497150    11.00000    0.03039    0.02504 =
         0.02713   -0.00770    0.00961   -0.00476
AFIX  43
H14   2    0.552362    0.752596    0.467848    11.00000   -1.20000
AFIX   0
C16   1    0.579403    0.656683    0.538634    11.00000    0.02518    0.02776 =
         0.03598   -0.01234    0.00755   -0.00378
AFIX  43
H16   2    0.619058    0.671771    0.538363    11.00000   -1.20000
AFIX   0
C17   1    0.563062    0.582697    0.583605    11.00000    0.02499    0.02729 =
         0.02508   -0.00923    0.00102    0.00321
C18   1    0.603546    0.528757    0.627234    11.00000    0.02306    0.04080 =
         0.02831   -0.01540   -0.00236    0.00849
AFIX  43
H18   2    0.643471    0.542187    0.627816    11.00000   -1.20000
AFIX   0
C19   1    0.586130    0.457006    0.668959    11.00000    0.03341    0.03520 =
         0.02572   -0.00575   -0.00613    0.00939
AFIX  43
H19   2    0.614176    0.421826    0.698072    11.00000   -1.20000
AFIX   0
C20   1    0.528538    0.435344    0.669173    11.00000    0.03668    0.02840 =
         0.02355    0.00258   -0.00210    0.00411
AFIX  43
H20   2    0.517397    0.385298    0.698347    11.00000   -1.20000
AFIX   0
C21   1    0.486213    0.486333    0.626823    11.00000    0.02717    0.02854 =
         0.01959   -0.00301    0.00045    0.00461
C22   1    0.503382    0.561751    0.583820    11.00000    0.02455    0.02311 =
         0.01931   -0.00574    0.00000    0.00359
C23   1    0.461344    0.614221    0.539976    11.00000    0.02177    0.02282 =
         0.02022   -0.00490    0.00232    0.00148
C24   1    0.401810    0.591455    0.540263    11.00000    0.02304    0.02046 =
         0.01558   -0.00371   -0.00092    0.00178
C25   1    0.385620    0.514218    0.583996    11.00000    0.02289    0.02793 =
         0.02132   -0.00306    0.00483    0.00022
AFIX  43
H25   2    0.346046    0.498030    0.584181    11.00000   -1.20000
AFIX   0
C26   1    0.426117    0.464023    0.625083    11.00000    0.03233    0.02940 =
         0.01712    0.00204    0.00456    0.00388
AFIX  43
H26   2    0.414298    0.412748    0.653432    11.00000   -1.20000
AFIX   0
C27   1    0.119817    0.455388    0.442799    11.00000    0.02409    0.03542 =
         0.02327    0.00214    0.00549   -0.00219
AFIX  23
H27A  2    0.094377    0.526756    0.437561    11.00000   -1.20000
H27B  2    0.121026    0.424306    0.482704    11.00000   -1.20000
AFIX   0
C28   1    0.097817    0.360209    0.398957    11.00000    0.02654    0.03370 =
         0.02331   -0.00154    0.00750   -0.00456
AFIX  23
H28A  2    0.122582    0.287875    0.404830    11.00000   -1.20000
H28B  2    0.058008    0.336918    0.402612    11.00000   -1.20000
AFIX   0
C29   1    0.066261    0.347690    0.294654    11.00000    0.02174    0.03413 =
         0.02169   -0.00473    0.00001   -0.00651
AFIX  23
H29A  2    0.048845    0.405514    0.264566    11.00000   -1.20000
H29B  2    0.034639    0.303723    0.308574    11.00000   -1.20000
AFIX   0
C30   1    0.103228    0.259881    0.268316    11.00000    0.02555    0.03619 =
         0.02862   -0.00501    0.00883   -0.00977
AFIX  23
H30A  2    0.118598    0.197305    0.296866    11.00000   -1.20000
H30B  2    0.080737    0.220372    0.233846    11.00000   -1.20000
AFIX   0
C31   1    0.165023    0.315941    0.197583    11.00000    0.02225    0.02912 =
         0.01495    0.00131    0.00290    0.00005
C32   1    0.149960    0.226820    0.160973    11.00000    0.03055    0.03379 =
         0.02725   -0.00483    0.00676   -0.00641
AFIX  93
H32A  2    0.126130    0.163966    0.170998    11.00000   -1.20000
H32B  2    0.162938    0.225475    0.124577    11.00000   -1.20000
AFIX   0
C33   1    0.203732    0.418281    0.186209    11.00000    0.02263    0.02876 =
         0.01210   -0.00261    0.00093   -0.00092
AFIX  13
H33   2    0.204829    0.426199    0.143754    11.00000   -1.20000
AFIX   0
C34   1    0.264529    0.404039    0.220840    11.00000    0.02075    0.02727 =
         0.01788    0.00298    0.00275   -0.00292
C36   1    0.363944    0.346452    0.213158    11.00000    0.01975    0.02725 =
         0.01955   -0.00267    0.00304   -0.00144
C37   1    0.381151    0.277641    0.262292    11.00000    0.02497    0.02953 =
         0.02258   -0.00374    0.00623   -0.00167
AFIX  43
H37   2    0.352969    0.242949    0.281984    11.00000   -1.20000
AFIX   0
C38   1    0.439106    0.258733    0.283128    11.00000    0.03081    0.02587 =
         0.02097   -0.00009    0.00245    0.00220
AFIX  43
H38   2    0.450233    0.211382    0.316985    11.00000   -1.20000
AFIX   0
C39   1    0.481232    0.308634    0.254813    11.00000    0.02498    0.02804 =
         0.02231   -0.00393    0.00242    0.00221
C40   1    0.541742    0.291079    0.276046    11.00000    0.02854    0.03343 =
         0.02491   -0.00557   -0.00291    0.00184
AFIX  43
H40   2    0.553438    0.246562    0.310713    11.00000   -1.20000
AFIX   0
C41   1    0.581879    0.336993    0.247357    11.00000    0.02202    0.03523 =
         0.03673   -0.01026    0.00059    0.00039
AFIX  43
H41   2    0.621460    0.322874    0.261741    11.00000   -1.20000
AFIX   0
C42   1    0.566028    0.406897    0.195433    11.00000    0.02454    0.02480 =
         0.03489   -0.01219    0.00843   -0.00324
C43   1    0.607289    0.456530    0.165214    11.00000    0.02381    0.04011 =
         0.04088   -0.01459    0.01186   -0.00687
AFIX  43
H43   2    0.647067    0.443058    0.178862    11.00000   -1.20000
AFIX   0
C44   1    0.590483    0.525036    0.115625    11.00000    0.03550    0.03436 =
         0.04448   -0.01289    0.02344   -0.01077
AFIX  43
H44   2    0.618916    0.558299    0.095814    11.00000   -1.20000
AFIX   0
C45   1    0.532845    0.545462    0.094705    11.00000    0.03804    0.03004 =
         0.03283   -0.00149    0.01583   -0.00421
AFIX  43
H45   2    0.522184    0.592383    0.060628    11.00000   -1.20000
AFIX   0
C46   1    0.489882    0.497756    0.123174    11.00000    0.02675    0.02600 =
         0.02904   -0.00362    0.01049   -0.00230
C47   1    0.506827    0.427546    0.174150    11.00000    0.02411    0.02481 =
         0.02742   -0.00874    0.00786   -0.00075
C48   1    0.463981    0.378201    0.203659    11.00000    0.02482    0.02272 =
         0.01930   -0.00496    0.00636    0.00007
C49   1    0.430035    0.518648    0.103661    11.00000    0.03433    0.02843 =
         0.02653    0.00265    0.00756   -0.00032
AFIX  43
H49   2    0.418580    0.566356    0.069986    11.00000   -1.20000
AFIX   0
C50   1    0.389307    0.472784    0.131539    11.00000    0.02513    0.03085 =
         0.02513   -0.00058    0.00278   -0.00025
AFIX  43
H50   2    0.349902    0.489443    0.117445    11.00000   -1.20000
AFIX   0
C51   1    0.404600    0.398513    0.182633    11.00000    0.02390    0.02680 =
         0.01631   -0.00161    0.00556   -0.00060

CL1   3    0.025304    0.042043    0.361399    11.00000    0.02951    0.02766 =
         0.04138   -0.00081    0.00792    0.00162
O12   6    0.085618    0.046277    0.384224    11.00000    0.03158    0.04577 =
         0.05852   -0.00005    0.00183    0.00452
O13   6    0.016176    0.077040    0.301340    11.00000    0.04458    0.06638 =
         0.03434   -0.00169    0.00896   -0.00729
O14   6    0.003302   -0.077895    0.364892    11.00000    0.04223    0.02772 =
         0.10354    0.00753    0.02599    0.00049
O15   6   -0.005468    0.124075    0.393083    11.00000    0.04121    0.03868 =
         0.03732   -0.01002   -0.00097    0.01313
CL2   3    0.263773    0.786431    0.633654    11.00000    0.04347    0.03325 =
         0.03177   -0.00491   -0.00432    0.00744
O16   6    0.287305    0.805978    0.693415    11.00000    0.04668    0.08595 =
         0.01839    0.00401    0.00593    0.02263
O17   6    0.305940    0.728691    0.608125    11.00000    0.10992    0.14548 =
         0.03789   -0.03582   -0.00907    0.09077
O18   6    0.247114    0.897224    0.605561    11.00000    0.04898    0.03945 =
         0.03221    0.00465    0.00846    0.00851
O19   6    0.213233    0.714403    0.631064    11.00000    0.08331    0.05863 =
         0.14643    0.02914   -0.05136   -0.03060
CL3   3    0.246916    0.285766    0.532954    11.00000    0.03728    0.03723 =
         0.02065    0.00584    0.00728    0.00193
O20   6    0.276988    0.307172    0.484991    11.00000    0.03331    0.06111 =
         0.01895    0.00760    0.00667    0.00278
O21   6    0.236444    0.397594    0.559895    11.00000    0.05797    0.04072 =
         0.03423   -0.00152    0.01216    0.00339
O22   6    0.281583    0.208571    0.573435    11.00000    0.09103    0.06963 =
         0.02760    0.02052    0.01378    0.04178
O23   6    0.193324    0.228719    0.511733    11.00000    0.04793    0.06480 =
         0.06368   -0.00954    0.02030   -0.02100
N54   5    0.951901    0.482707    0.330394    11.00000    0.14957    0.09140 =
         0.10824    0.03332    0.08712    0.04776
C52   1    0.921638    0.390184    0.421472    11.00000    0.06967    0.07238 =
         0.05193   -0.00796    0.02001   -0.01235
AFIX 137
H52A  2    0.940640    0.431199    0.456626    11.00000   -1.50000
H52B  2    0.932688    0.305175    0.423221    11.00000   -1.50000
H52C  2    0.879786    0.396878    0.418749    11.00000   -1.50000
AFIX   0
C53   1    0.938915    0.444794    0.371427    11.00000    0.06580    0.05546 =
         0.06341    0.00201    0.02870    0.01968

N57   5    0.029686    0.321162    0.532427    11.00000    0.14161    0.08034 =
         0.09523    0.00719   -0.02960   -0.02626
C55   1    0.070281    0.109621    0.528730    11.00000    0.07438    0.10788 =
         0.03368    0.00396   -0.00040   -0.04344
AFIX 137
H55A  2    0.063078    0.079916    0.488673    11.00000   -1.50000
H55B  2    0.051524    0.056453    0.553360    11.00000   -1.50000
H55C  2    0.111838    0.111047    0.542938    11.00000   -1.50000
AFIX   0
C56   1    0.047902    0.226465    0.530481    11.00000    0.08892    0.09104 =
         0.04213    0.01049   -0.00544   -0.04647

N60   5    0.259251    0.881326    0.376743    11.00000    0.03901    0.03431 =
         0.03020   -0.00095    0.00977   -0.00103
C58   1    0.278216    0.988082    0.476293    11.00000    0.15890    0.07550 =
         0.05737   -0.03997    0.06344   -0.05512
AFIX 137
H58A  2    0.309881    1.045491    0.476991    11.00000   -1.50000
H58B  2    0.288903    0.927437    0.506601    11.00000   -1.50000
H58C  2    0.243618    1.030724    0.483315    11.00000   -1.50000
AFIX   0
C59   1    0.266744    0.929783    0.420031    11.00000    0.04899    0.02750 =
         0.04330   -0.00019    0.02061   -0.00315

N80   5    0.749762    0.628080    0.208305    11.00000    0.04598    0.03391 =
         0.03575    0.00010    0.00805   -0.00675
C81   1    0.738896    0.584317    0.249025    11.00000    0.04384    0.03063 =
         0.03664    0.00051   -0.00110   -0.00658
C82   1    0.721685    0.532386    0.301381    11.00000    0.08315    0.05221 =
         0.03792    0.01258    0.00670   -0.01651
AFIX 137
H82A  2    0.733540    0.586194    0.334429    11.00000   -1.50000
H82B  2    0.740261    0.453974    0.309416    11.00000   -1.50000
H82C  2    0.679773    0.522344    0.295227    11.00000   -1.50000
AFIX   0
HKLF 5


REM  alt_l1_a.res in P2(1)/c
REM wR2 = 0.1192, GooF = S = 1.034, Restrained GooF = 1.034 for all data
REM R1 = 0.0439 for 17814 Fo > 4sig(Fo) and 0.0465 for all 19051 data
REM 809 parameters refined using 3 restraints

END

WGHT      0.0612     15.6050

REM Highest difference peak  1.187,  deepest hole -1.262,  1-sigma level  0.088
Q1    1   0.2403  0.6822  0.6010  11.00000  0.05    1.19
;
_shelx_res_checksum              3606
_shelx_hkl_file                  
;
   0   0  -2 127724. 161.068   1
   0   0   4 47729.9 103.357   1
  -2   0   6 181659. 399.959  -2
   0   0  -6 181659. 399.959   1
   0   0   8 16950.6 172.472   1
   0   0 -10 38561.1 165.796   1
  -4   0  12 29210.8 474.015  -2
   0   0 -12 29210.8 474.015   1
   5   0 -14 126559. 658.362  -2
   0   0  14 126559. 658.362   1
  -5   0  16 39128.1 309.278  -2
   0   0 -16 39128.1 309.278   1
  -6   0  18 4229.34 143.101  -2
   0   0 -18 4229.34 143.101   1
  -7   0  20 82161.6 566.686  -2
   0   0 -20 82161.6 566.686   1
   0   0  22 35499.6 517.250   1
  -7   0  22 32036.2 473.857  -2
   0   0 -22 32036.2 473.857   1
  -8   0  24 24830.1 274.215  -2
   0   0 -24 24830.1 274.215   1
   9   0 -26 24843.8 207.993  -2
   0   0  26 24843.8 207.993   1
  10   0 -28 25649.0 318.081  -2
   0   0  28 25649.0 318.081   1
   0  -1   1 151044. 107.981   1
   0   1  -1 215580. 334.357  -2
   0  -1   1 215580. 334.357   1
   0  -1   2 208.690 11.3244   1
  -1   1   2 515.507 73.3231  -2
   0  -1  -2 515.507 73.3231   1
  -1   1   3 31137.2 55.0032  -2
   0  -1  -3 31137.2 55.0032   1
   0   1   4 22562.9 49.5895   1
   0   1  -5 53622.1 128.877   1
  -2   1   6 304943. 412.062  -2
   0  -1  -6 304943. 412.062   1
   0   1  -7 12005.0 69.4051   1
  -2   1   7 58882.0 319.452  -2
   0  -1  -7 58882.0 319.452   1
   0   1   8 154520. 227.910   1
  -3   1   8 177139. 574.020  -2
   0  -1  -8 177139. 574.020   1
   3   1  -9 270015. 457.595  -2
   0  -1   9 270015. 457.595   1
   0   1 -10 19289.3 75.2355   1
  -3   1  10 37063.8 304.182  -2
   0  -1 -10 37063.8 304.182   1
   4  -1 -11 44912.0 161.120  -2
   0   1  11 44912.0 161.120   1
  -4   1  12 17605.5 263.765  -2
   0  -1 -12 17605.5 263.765   1
   0  -1  13 27923.3 442.462   1
  -4   1  13 40482.5 258.709  -2
   0  -1 -13 40482.5 258.709   1
   5  -1 -14 654.200 71.6091  -2
   0   1  14 654.200 71.6091   1
   5   1 -15 111119. 428.516  -2
   0  -1  15 111119. 428.516   1
   0  -1 -16 462.749 102.726   1
   5  -1 -16 2589.11 91.2092  -2
   0   1  16 2589.11 91.2092   1
  -6   1  17 121196. 448.185  -2
   0  -1 -17 121196. 448.185   1
   6   1 -18 3535.27 111.923  -2
   0  -1  18 3535.27 111.923   1
   0  -1 -19 11180.6 178.200   1
   6  -1 -19 25422.1 285.625  -2
   0   1  19 25422.1 285.625   1
   7   1 -20 3818.47 100.474  -2
   0  -1  20 3818.47 100.474   1
  -7  -1  21 4882.28 142.038  -2
   0   1 -21 4882.28 142.038   1
   0   1 -22 2634.67 109.567   1
  -8  -1  23 72853.7 544.754  -2
   0   1 -23 72853.7 544.754   1
   8  -1 -24 6854.12 126.876  -2
   0   1  24 6854.12 126.876   1
   0   1 -25 3365.03 147.353   1
  -8  -1  25 12036.0 118.013  -2
   0   1 -25 12036.0 118.013   1
   9  -1 -26 312.821 51.2531  -2
   0   1  26 312.821 51.2531   1
  -9   1  27 8037.69 105.594  -2
   0  -1 -27 8037.69 105.594   1
  10  -1 -28 817.263 66.8050  -2
   0   1  28 817.263 66.8050   1
   0   2   0 165473. 133.336  -2
   0  -2   0 165473. 133.336   1
   0  -2  -1 23694.2 41.9391   1
   0  -2  -2 95099.4 117.562   1
   1   2  -2 192905. 729.485  -2
   0  -2   2 192905. 729.485   1
  -1  -2   3 14791.6 32.5229  -2
   0   2  -3 14791.6 32.5229   1
   0  -2  -4 638418. 230.629   1
  -1   2   4 722887. 1152.44  -2
   0  -2  -4 722887. 1152.44   1
   0   2  -5 14009.2 62.6030   1
  -2   2   5 58934.7 152.792  -2
   0  -2  -5 58934.7 152.792   1
  -2   2   6 77321.4 139.723  -2
   0  -2  -6 77321.4 139.723   1
   0  -2   7 208.046 20.7615   1
  -2   2   7 7662.38 178.080  -2
   0  -2  -7 7662.38 178.080   1
   0   2   8 184297. 395.020   1
   3   2  -8 313780. 409.078  -2
   0  -2   8 313780. 409.078   1
  -3   2   9 3508.71 64.5896  -2
   0  -2  -9 3508.71 64.5896   1
   0   2  10 6395.16 90.2116   1
  -3   2  10 12900.8 108.046  -2
   0  -2 -10 12900.8 108.046   1
  -4   2  11 15832.6 113.402  -2
   0  -2 -11 15832.6 113.402   1
   4  -2 -12 130561. 371.418  -2
   0   2  12 130561. 371.418   1
   0  -2 -13 1933.02 91.7223   1
   4   2 -13 7427.15 180.673  -2
   0  -2  13 7427.15 180.673   1
  -5   2  14 83871.2 332.953  -2
   0  -2 -14 83871.2 332.953   1
   5   2 -15 6456.13 116.198  -2
   0  -2  15 6456.13 116.198   1
   0  -2 -16 20206.4 309.814   1
  -5  -2  16 25757.6 226.385  -2
   0   2 -16 25757.6 226.385   1
   6   2 -17 8616.39 159.144  -2
   0  -2  17 8616.39 159.144   1
   6   2 -18 54055.0 366.494  -2
   0  -2  18 54055.0 366.494   1
   6   2 -19 822.358 109.764  -2
   0  -2  19 822.358 109.764   1
   7  -2 -20 85867.0 427.173  -2
   0   2  20 85867.0 427.173   1
  -7   2  21 1937.43 112.065  -2
   0  -2 -21 1937.43 112.065   1
   0   2 -22 26286.1 323.733   1
  -7  -2  22 29174.1 393.248  -2
   0   2 -22 29174.1 393.248   1
  -8  -2  23 2156.84 93.4959  -2
   0   2 -23 2156.84 93.4959   1
  -8  -2  24 1022.28 96.5160  -2
   0   2 -24 1022.28 96.5160   1
   0   2 -25 1024.92 81.1133   1
   8   2 -25 1901.39 147.096  -2
   0  -2  25 1901.39 147.096   1
  -9   2  26 32769.9 263.749  -2
   0  -2 -26 32769.9 263.749   1
  -9   2  27 3397.76 89.8872  -2
   0  -2 -27 3397.76 89.8872   1
   0   2  28 8609.28 133.142   1
  10   2 -28 12788.8 159.189  -2
   0  -2  28 12788.8 159.189   1
   0  -3  -1 27589.6 51.7235   1
   0   3   1 44659.5 218.759  -2
   0  -3  -1 44659.5 218.759   1
   0  -3   2 3397.95 26.2460   1
   1   3  -2 4589.82 134.323  -2
   0  -3   2 4589.82 134.323   1
  -1   3   3 381735. 249.081  -2
   0  -3  -3 381735. 249.081   1
   0   3  -4 172821. 134.926   1
  -1   3   4 358047. 327.181  -2
   0  -3  -4 358047. 327.181   1
   0   3   5 34901.7 80.5871   1
  -2   3   5 46082.0 120.332  -2
   0  -3  -5 46082.0 120.332   1
  -2   3   6 9873.27 46.9456  -2
   0  -3  -6 9873.27 46.9456   1
   0   3   7 33064.3 100.134   1
  -2   3   7 86305.1 200.509  -2
   0  -3  -7 86305.1 200.509   1
   0   3   8 2029.72 52.5544   1
   3   3  -8 2848.92 54.2350  -2
   0  -3   8 2848.92 54.2350   1
   3  -3  -9 217782. 414.820  -2
   0   3   9 217782. 414.820   1
   0   3  10 1642.86 82.8234   1
  -3   3  10 3836.51 112.284  -2
   0  -3 -10 3836.51 112.284   1
   4   3 -11 152930. 338.450  -2
   0  -3  11 152930. 338.450   1
  -4   3  12 375.972 63.5793  -2
   0  -3 -12 375.972 63.5793   1
   4   3 -13 20090.8 190.849  -2
   0  -3  13 20090.8 190.849   1
   5   3 -14 7238.56 130.972  -2
   0  -3  14 7238.56 130.972   1
   5   3 -15 19952.0 217.505  -2
   0  -3  15 19952.0 217.505   1
   0  -3 -16 2876.70 170.940   1
  -5  -3  16 7458.92 149.811  -2
   0   3 -16 7458.92 149.811   1
   6   3 -17 39471.4 296.786  -2
   0  -3  17 39471.4 296.786   1
  -6  -3  18 35090.0 323.393  -2
   0   3 -18 35090.0 323.393   1
   0   3 -19 28859.8 324.520   1
  -6  -3  19 41429.5 463.954  -2
   0   3 -19 41429.5 463.954   1
  -7  -3  20 2407.65 138.631  -2
   0   3 -20 2407.65 138.631   1
   7  -3 -21 28815.7 305.298  -2
   0   3  21 28815.7 305.298   1
   0  -3 -22 268.716 100.685   1
  -7   3  22-44.6002 228.809  -2
   0  -3 -22-44.6002 228.809   1
  -8  -3  23 22215.6 246.070  -2
   0   3 -23 22215.6 246.070   1
  -8  -3  24 13962.8 227.609  -2
   0   3 -24 13962.8 227.609   1
   0  -3 -25 27059.6 210.468   1
  -8   3  25 32354.1 504.692  -2
   0  -3 -25 32354.1 504.692   1
  -9   3  26 1123.67 73.4656  -2
   0  -3 -26 1123.67 73.4656   1
  -9   3  27 13019.7 139.453  -2
   0  -3 -27 13019.7 139.453   1
   0  -3  28 920.277 85.6704   1
   0   4   0 305048. 335.798  -2
   0  -4   0 305048. 335.798   1
   0   4   1 13380.2 36.7698   1
   0   4   1 22171.7 85.5177  -2
   0  -4  -1 22171.7 85.5177   1
   0   4   2 7606.73 59.4580   1
  -1   4   2 27432.0 96.4897  -2
   0  -4  -2 27432.0 96.4897   1
  -1   4   3 8324.28 47.3954  -2
   0  -4  -3 8324.28 47.3954   1
   0  -4  -4 123997. 238.411   1
  -1   4   4 187491. 233.770  -2
   0  -4  -4 187491. 233.770   1
   0   4  -5 181.849 55.6684   1
  -2   4   5 532.493 38.2923  -2
   0  -4  -5 532.493 38.2923   1
  -2   4   6 134912. 203.992  -2
   0  -4  -6 134912. 203.992   1
   0  -4   7 47112.5 224.283   1
  -2   4   7 52020.7 150.486  -2
   0  -4  -7 52020.7 150.486   1
   0   4  -8 9273.45 236.714   1
  -3   4   8 17614.7 99.6320  -2
   0  -4  -8 17614.7 99.6320   1
  -3   4   9 3102.36 97.7007  -2
   0  -4  -9 3102.36 97.7007   1
  -3   4  10 72560.2 252.328  -2
   0  -4 -10 72560.2 252.328   1
   4   4 -11 8712.80 118.678  -2
   0  -4  11 8712.80 118.678   1
  -4   4  12 22716.3 233.616  -2
   0  -4 -12 22716.3 233.616   1
  -4   4  13 30864.4 190.085  -2
   0  -4 -13 30864.4 190.085   1
  -5   4  14 34892.9 233.291  -2
   0  -4 -14 34892.9 233.291   1
  -5   4  15 7879.09 132.278  -2
   0  -4 -15 7879.09 132.278   1
   0  -4 -16 9363.93 266.608   1
  -5   4  16 15783.4 166.500  -2
   0  -4 -16 15783.4 166.500   1
  -6   4  17 3528.44 127.794  -2
   0  -4 -17 3528.44 127.794   1
  -6   4  18 8456.89 182.020  -2
   0  -4 -18 8456.89 182.020   1
   0  -4 -19 1111.77 141.789   1
  -6   4  19 19366.1 237.158  -2
   0  -4 -19 19366.1 237.158   1
  -7  -4  20 112012. 618.811  -2
   0   4 -20 112012. 618.811   1
  -7  -4  21 7758.30 230.719  -2
   0   4 -21 7758.30 230.719   1
   0   4 -22 15346.4 361.358   1
  -7   4  22 16876.8 419.715  -2
   0  -4 -22 16876.8 419.715   1
  -8   4  23 1992.88 93.4822  -2
   0  -4 -23 1992.88 93.4822   1
  -8   4  24 1622.47 78.9645  -2
   0  -4 -24 1622.47 78.9645   1
   0  -4 -25 1385.97 96.9613   1
  -8   4  25 1989.61 195.615  -2
   0  -4 -25 1989.61 195.615   1
   9   4 -25 1787.90 115.951  -2
   0  -4  25 1787.90 115.951   1
  -9   4  26 31024.5 233.762  -2
   0  -4 -26 31024.5 233.762   1
  -9   4  27 9711.51 196.385  -2
   0  -4 -27 9711.51 196.385   1
   0   5   1 89371.8 225.804  -2
   0  -5  -1 89371.8 225.804   1
  -1   5   2 15237.8 78.7222  -2
   0  -5  -2 15237.8 78.7222   1
  -1   5   3 166786. 260.192  -2
   0  -5  -3 166786. 260.192   1
   0   5  -4 2381.14 131.397   1
   1   5  -4 3780.68 53.0097  -2
   0  -5   4 3780.68 53.0097   1
   0   5  -5 93596.7 629.331   1
  -2   5   5 106234. 217.079  -2
   0  -5  -5 106234. 217.079   1
  -2   5   6 8396.65 109.949  -2
   0  -5  -6 8396.65 109.949   1
   0  -5   7 626.635 110.789   1
  -2   5   7 3198.80 71.1320  -2
   0  -5  -7 3198.80 71.1320   1
  -3   5   8 86372.0 251.962  -2
   0  -5  -8 86372.0 251.962   1
  -3   5   9 20569.1 199.751  -2
   0  -5  -9 20569.1 199.751   1
   3   5 -10 33344.4 200.721  -2
   0  -5  10 33344.4 200.721   1
   4   5 -11 73434.8 338.791  -2
   0  -5  11 73434.8 338.791   1
  -4   5  12 29500.9 273.035  -2
   0  -5 -12 29500.9 273.035   1
  -4   5  13 34083.9 269.277  -2
   0  -5 -13 34083.9 269.277   1
  -5   5  14 5974.05 124.712  -2
   0  -5 -14 5974.05 124.712   1
  -5   5  15 21228.4 255.543  -2
   0  -5 -15 21228.4 255.543   1
  -5   5  16 14387.8 178.365  -2
   0  -5 -16 14387.8 178.365   1
  -6   5  17 94824.9 470.946  -2
   0  -5 -17 94824.9 470.946   1
  -6   5  18 14199.1 222.258  -2
   0  -5 -18 14199.1 222.258   1
   0   5 -19 17217.5 412.150   1
  -6   5  19 28107.8 256.481  -2
   0  -5 -19 28107.8 256.481   1
  -7  -5  20 688.437 93.2220  -2
   0   5 -20 688.437 93.2220   1
  -7   5  21 7906.27 268.220  -2
   0  -5 -21 7906.27 268.220   1
  -7   5  22 5619.25 108.180  -2
   0  -5 -22 5619.25 108.180   1
  -8  -5  23 16161.1 171.833  -2
   0   5 -23 16161.1 171.833   1
  -8  -5  24 918.235 78.5724  -2
   0   5 -24 918.235 78.5724   1
  -8   5  25 27221.1 412.094  -2
   0  -5 -25 27221.1 412.094   1
   9   5 -25 17071.1 307.931  -2
   0  -5  25 17071.1 307.931   1
  -9  -5  26 216.194 70.8655  -2
   0   5 -26 216.194 70.8655   1
   0   6   0 13114.6 268.692  -2
   0  -6   0 13114.6 268.692   1
   0   6  -1 58409.0 292.200  -2
   0  -6   1 58409.0 292.200   1
  -1   6   2 61854.1 239.735  -2
   0  -6  -2 61854.1 239.735   1
  -1   6   3 9220.15 95.8460  -2
   0  -6  -3 9220.15 95.8460   1
  -1   6   4 14384.9 109.110  -2
   0  -6  -4 14384.9 109.110   1
  -2   6   5 37607.7 152.086  -2
   0  -6  -5 37607.7 152.086   1
  -2   6   6 74690.7 302.801  -2
   0  -6  -6 74690.7 302.801   1
  -2   6   7 46410.0 184.806  -2
   0  -6  -7 46410.0 184.806   1
  -3   6   8 12186.2 124.141  -2
   0  -6  -8 12186.2 124.141   1
  -3   6   9 4457.45 126.522  -2
   0  -6  -9 4457.45 126.522   1
  -3   6  10 17626.0 180.452  -2
   0  -6 -10 17626.0 180.452   1
  -4   6  11 28219.8 258.704  -2
   0  -6 -11 28219.8 258.704   1
  -4   6  12 18704.4 234.854  -2
   0  -6 -12 18704.4 234.854   1
  -4   6  13 6538.66 134.317  -2
   0  -6 -13 6538.66 134.317   1
  -5  -6  14 27918.4 232.750  -2
   0   6 -14 27918.4 232.750   1
  -5   6  15 8943.60 182.324  -2
   0  -6 -15 8943.60 182.324   1
   0   6 -16 42781.6 613.218   1
  -5   6  16 48156.0 273.110  -2
   0  -6 -16 48156.0 273.110   1
  -6   6  17 314.050 70.8569  -2
   0  -6 -17 314.050 70.8569   1
  -6   6  18 7151.42 151.064  -2
   0  -6 -18 7151.42 151.064   1
   0   6 -19 8193.98 280.783   1
  -6  -6  19 8720.06 200.756  -2
   0   6 -19 8720.06 200.756   1
  -7   6  20 20398.4 252.496  -2
   0  -6 -20 20398.4 252.496   1
  -7   6  21 6872.72 153.307  -2
   0  -6 -21 6872.72 153.307   1
   7   6 -22 4542.49 117.754  -2
   0  -6  22 4542.49 117.754   1
   8   6 -23 1427.38 83.8506  -2
   0  -6  23 1427.38 83.8506   1
   8   6 -24 7369.16 146.803  -2
   0  -6  24 7369.16 146.803   1
  -8   6  25 3230.07 179.269  -2
   0  -6 -25 3230.07 179.269   1
  -9  -6  25 3089.16 90.1668  -2
   0   6 -25 3089.16 90.1668   1
   0   7  -1 3827.64 66.2459  -2
   0  -7   1 3827.64 66.2459   1
   1   7  -2 18969.6 123.507  -2
   0  -7   2 18969.6 123.507   1
   1   7  -3 74485.0 266.517  -2
   0  -7   3 74485.0 266.517   1
  -1   7   4 9238.58 89.0786  -2
   0  -7  -4 9238.58 89.0786   1
  -2   7   5 17518.5 117.219  -2
   0  -7  -5 17518.5 117.219   1
  -2  -7   6 6169.11 83.8542  -2
   0   7  -6 6169.11 83.8542   1
  -2   7   7 20485.5 128.776  -2
   0  -7  -7 20485.5 128.776   1
  -3   7   8 3200.07 83.2955  -2
   0  -7  -8 3200.07 83.2955   1
  -3   7   9 61690.6 358.116  -2
   0  -7  -9 61690.6 358.116   1
   0   7 -10 12002.9 278.552   1
  -3   7  10 14088.2 179.433  -2
   0  -7 -10 14088.2 179.433   1
  -4  -7  11 83721.1 403.435  -2
   0   7 -11 83721.1 403.435   1
  -4   7  12 5410.06 128.843  -2
   0  -7 -12 5410.06 128.843   1
  -4   7  13 13028.4 169.638  -2
   0  -7 -13 13028.4 169.638   1
  -5  -7  14 5855.32 127.303  -2
   0   7 -14 5855.32 127.303   1
  -5   7  15 2463.73 106.947  -2
   0  -7 -15 2463.73 106.947   1
  -5   7  16 11038.9 144.760  -2
   0  -7 -16 11038.9 144.760   1
   6   7 -17 36126.9 285.505  -2
   0  -7  17 36126.9 285.505   1
  -6  -7  18 3830.41 272.727  -2
   0   7 -18 3830.41 272.727   1
   0  -7  19 28783.0 425.263   1
  -6  -7  19 38792.2 240.210  -2
   0   7 -19 38792.2 240.210   1
  -7  -7  20 1712.38 86.3122  -2
   0   7 -20 1712.38 86.3122   1
  -7   7  21 4031.07 127.602  -2
   0  -7 -21 4031.07 127.602   1
   7   7 -22 3946.93 93.7147  -2
   0  -7  22 3946.93 93.7147   1
  -8  -7  23 18794.2 231.708  -2
   0   7 -23 18794.2 231.708   1
  -8   7  24 1275.33 89.3709  -2
   0  -7 -24 1275.33 89.3709   1
   0   8   0 5290.34 133.817  -2
   0  -8   0 5290.34 133.817   1
   0   8  -1 16258.2 124.227  -2
   0  -8   1 16258.2 124.227   1
  -1   8   2 12178.3 113.308  -2
   0  -8  -2 12178.3 113.308   1
   1   8  -3 5332.38 95.8449  -2
   0  -8   3 5332.38 95.8449   1
  -1   8   4 26386.6 155.915  -2
   0  -8  -4 26386.6 155.915   1
  -2   8   5 29811.5 172.086  -2
   0  -8  -5 29811.5 172.086   1
   2   8  -6 51300.2 253.626  -2
   0  -8   6 51300.2 253.626   1
  -2   8   7 2582.64 71.8918  -2
   0  -8  -7 2582.64 71.8918   1
  -3   8   8 57924.3 270.866  -2
   0  -8  -8 57924.3 270.866   1
   3   8  -9 12754.1 160.340  -2
   0  -8   9 12754.1 160.340   1
   3   8 -10 8618.11 127.926  -2
   0  -8  10 8618.11 127.926   1
   4   8 -11 14945.7 175.325  -2
   0  -8  11 14945.7 175.325   1
  -4   8  12 11656.3 196.009  -2
   0  -8 -12 11656.3 196.009   1
  -4   8  13 5032.42 129.695  -2
   0  -8 -13 5032.42 129.695   1
  -5   8  14 27755.9 255.801  -2
   0  -8 -14 27755.9 255.801   1
  -5  -8  15 2431.71 121.574  -2
   0   8 -15 2431.71 121.574   1
   5   8 -16 3776.36 162.815  -2
   0  -8  16 3776.36 162.815   1
  -6   8  17 3013.26 115.406  -2
   0  -8 -17 3013.26 115.406   1
  -6   8  18 18509.1 229.581  -2
   0  -8 -18 18509.1 229.581   1
  -6  -8  19 13435.3 152.670  -2
   0   8 -19 13435.3 152.670   1
  -7   8  20 18318.4 246.990  -2
   0  -8 -20 18318.4 246.990   1
  -7  -8  21 5674.62 135.318  -2
   0   8 -21 5674.62 135.318   1
  -7  -8  22 9939.15 178.073  -2
   0   8 -22 9939.15 178.073   1
  -8  -8  23 1718.64 158.568  -2
   0   8 -23 1718.64 158.568   1
   0   9   1 20276.4 149.301  -2
   0  -9  -1 20276.4 149.301   1
   1   9  -2 4330.26 96.1091  -2
   0  -9   2 4330.26 96.1091   1
   1   9  -3 23830.9 189.360  -2
   0  -9   3 23830.9 189.360   1
   1   9  -4 17980.7 153.376  -2
   0  -9   4 17980.7 153.376   1
   2   9  -5 33535.9 201.745  -2
   0  -9   5 33535.9 201.745   1
  -2   9   6 12646.5 159.393  -2
   0  -9  -6 12646.5 159.393   1
   2   9  -7 4184.04 126.608  -2
   0  -9   7 4184.04 126.608   1
   3   9  -8 6737.07 148.454  -2
   0  -9   8 6737.07 148.454   1
  -3   9   9 48198.8 342.118  -2
   0  -9  -9 48198.8 342.118   1
  -3  -9  10 5435.12 147.059  -2
   0   9 -10 5435.12 147.059   1
  -4   9  11 8026.50 177.570  -2
   0  -9 -11 8026.50 177.570   1
  -4  -9  12 866.237 141.206  -2
   0   9 -12 866.237 141.206   1
  -4   9  13 5096.49 185.597  -2
   0  -9 -13 5096.49 185.597   1
   5   9 -14 3036.82 280.593  -2
   0  -9  14 3036.82 280.593   1
  -5   9  15 16406.9 223.985  -2
   0  -9 -15 16406.9 223.985   1
  -5  -9  16 4278.22 176.609  -2
   0   9 -16 4278.22 176.609   1
  -6  -9  17 17756.1 306.695  -2
   0   9 -17 17756.1 306.695   1
  -6  -9  18 10116.9 202.220  -2
   0   9 -18 10116.9 202.220   1
   0  -9  19 4006.94 173.428   1
  -6  -9  19 12939.2 180.928  -2
   0   9 -19 12939.2 180.928   1
   7   9 -20 268.898 104.709  -2
   0  -9  20 268.898 104.709   1
  -7  -9  21 4692.07 227.099  -2
   0   9 -21 4692.07 227.099   1
   0  10   0 100964. 476.506  -2
   0 -10   0 100964. 476.506   1
   0  10   1 27383.8 188.599  -2
   0 -10  -1 27383.8 188.599   1
  -1  10   2 3377.79 102.567  -2
   0 -10  -2 3377.79 102.567   1
   1  10  -3 2180.69 70.8144  -2
   0 -10   3 2180.69 70.8144   1
  -1  10   4 12144.8 148.401  -2
   0 -10  -4 12144.8 148.401   1
  -2  10   5 3965.88 123.178  -2
   0 -10  -5 3965.88 123.178   1
   2  10  -6 26023.1 264.525  -2
   0 -10   6 26023.1 264.525   1
   2  10  -7 5869.95 167.392  -2
   0 -10   7 5869.95 167.392   1
   3  10  -8 26669.0 349.847  -2
   0 -10   8 26669.0 349.847   1
   3  10  -9 2444.07 226.685  -2
   0 -10   9 2444.07 226.685   1
   3  10 -10 4756.68 306.787  -2
   0 -10  10 4756.68 306.787   1
   4  10 -11 320.539 242.276  -2
   0 -10  11 320.539 242.276   1
   4  10 -12 1656.20 158.397  -2
   0 -10  12 1656.20 158.397   1
   4  10 -13 1126.50 136.843  -2
   0 -10  13 1126.50 136.843   1
   5  10 -14 30736.6 275.550  -2
   0 -10  14 30736.6 275.550   1
   5  10 -15 3315.46 111.423  -2
   0 -10  15 3315.46 111.423   1
   5  10 -16 7386.86 159.831  -2
   0 -10  16 7386.86 159.831   1
  -6 -10  17 533.899 102.136  -2
   0  10 -17 533.899 102.136   1
   6  10 -18 324.862 61.3082  -2
   0 -10  18 324.862 61.3082   1
  -6 -10  19 562.020 132.259  -2
   0  10 -19 562.020 132.259   1
   0  11  -1 17116.3 187.652  -2
   0 -11   1 17116.3 187.652   1
   1  11  -2 2851.70 119.755  -2
   0 -11   2 2851.70 119.755   1
   1  11  -3 23976.9 271.087  -2
   0 -11   3 23976.9 271.087   1
  -1  11   4 4945.14 213.016  -2
   0 -11  -4 4945.14 213.016   1
  -2  11   5 894.280 127.229  -2
   0 -11  -5 894.280 127.229   1
  -2  11   6 16784.2 238.645  -2
   0 -11  -6 16784.2 238.645   1
   2  11  -7 9377.04 153.636  -2
   0 -11   7 9377.04 153.636   1
   3  11  -8 4275.36 150.078  -2
   0 -11   8 4275.36 150.078   1
   3  11  -9 11781.6 238.912  -2
   0 -11   9 11781.6 238.912   1
   3  11 -10 1481.95 137.588  -2
   0 -11  10 1481.95 137.588   1
   4  11 -11 6912.56 209.181  -2
   0 -11  11 6912.56 209.181   1
   4  11 -12 1833.95 153.973  -2
   0 -11  12 1833.95 153.973   1
   4  11 -13 12754.0 187.671  -2
   0 -11  13 12754.0 187.671   1
   5  11 -14 199.457 83.2653  -2
   0 -11  14 199.457 83.2653   1
   5  11 -15 4607.79 112.147  -2
   0 -11  15 4607.79 112.147   1
   5  11 -16 2803.35 117.608  -2
   0 -11  16 2803.35 117.608   1
   6  11 -17 3760.37 149.205  -2
   0 -11  17 3760.37 149.205   1
   0  12   0 878.854 177.483  -2
   0 -12   0 878.854 177.483   1
   0  12   1 7027.13 165.183  -2
   0 -12  -1 7027.13 165.183   1
  -1  12   2 18754.2 225.227  -2
   0 -12  -2 18754.2 225.227   1
   1  12  -3 2064.22 139.137  -2
   0 -12   3 2064.22 139.137   1
   1  12  -4 6213.02 154.622  -2
   0 -12   4 6213.02 154.622   1
   2  12  -5 1459.46 170.238  -2
   0 -12   5 1459.46 170.238   1
   2  12  -6 4547.16 205.731  -2
   0 -12   6 4547.16 205.731   1
   2  12  -7 2035.13 140.800  -2
   0 -12   7 2035.13 140.800   1
   3  12  -8 26655.2 278.846  -2
   0 -12   8 26655.2 278.846   1
   3  12  -9 4545.53 157.632  -2
   0 -12   9 4545.53 157.632   1
   3  12 -10 2113.94 122.152  -2
   0 -12  10 2113.94 122.152   1
   4  12 -11 2209.09 119.889  -2
   0 -12  11 2209.09 119.889   1
   4  12 -12 19278.5 210.261  -2
   0 -12  12 19278.5 210.261   1
   4  12 -13 1329.21 90.3320  -2
   0 -12  13 1329.21 90.3320   1
   5  12 -14 13306.3 312.021  -2
   0 -12  14 13306.3 312.021   1
   1  13  -2 2247.91 194.789  -2
   0 -13   2 2247.91 194.789   1
   1  13  -3 10571.2 286.081  -2
   0 -13   3 10571.2 286.081   1
   1  13  -4 4885.95 208.003  -2
   0 -13   4 4885.95 208.003   1
   2  13  -5 2487.89 178.277  -2
   0 -13   5 2487.89 178.277   1
   2  13  -6 2291.66 175.733  -2
   0 -13   6 2291.66 175.733   1
   2  13  -7 1741.85 150.877  -2
   0 -13   7 1741.85 150.877   1
   3  13  -8 724.049 130.655  -2
   0 -13   8 724.049 130.655   1
   3  13  -9 3402.91 153.574  -2
   0 -13   9 3402.91 153.574   1
   3  13 -10 1740.93 181.325  -2
   0 -13  10 1740.93 181.325   1
   9   0 -28 12227.0 232.786  -2
  -1   0  28 12227.0 232.786   1
  -8   0  26 9413.63 139.965  -2
   1   0 -26 9413.63 139.965   1
  -7   0  24 117149. 596.057  -2
   1   0 -24 117149. 596.057   1
   1   0 -22 2365.92 138.510   1
  -6   0  22 10618.0 301.392  -2
   1   0 -22 10618.0 301.392   1
   6   0 -20 12934.5 382.173  -2
  -1   0  20 12934.5 382.173   1
  -5   0  18 77091.5 491.060  -2
   1   0 -18 77091.5 491.060   1
  -1   0  16 99655.9 588.724   1
  -4   0  16 108990. 786.412  -2
   1   0 -16 108990. 786.412   1
   4   0 -14 44617.7 389.637  -2
  -1   0  14 44617.7 389.637   1
   3   0 -12 8973.59 214.564  -2
  -1   0  12 8973.59 214.564   1
   1   0 -10 12104.0 95.2044   1
  -1   0   8 55344.2 136.180   1
  -2   0   8 90140.5 272.719  -2
   1   0  -8 90140.5 272.719   1
  -1   0   6 15317.6 79.6644  -2
   1   0  -6 15317.6 79.6644   1
  -1   0   4 6040.73 28.5702   1
   1   0  -2 198282. 166.872   1
   1   0   2 3550.59 66.4454   1
   1   0   4 131528. 219.796   1
  -3   0   6 123043. 322.119  -2
  -1   0  -6 123043. 322.119   1
  -1   0  -8 2295.64 126.903   1
  -4   0   8 40502.5 253.009  -2
  -1   0  -8 40502.5 253.009   1
  -1   0 -10 118936. 499.129   1
   6   0 -14 46734.4 435.660  -2
   1   0  14 46734.4 435.660   1
  -1   0 -16 106181. 806.295   1
   6   0 -16 150230. 583.821  -2
   1   0  16 150230. 583.821   1
   7   0 -18 66774.3 429.724  -2
   1   0  18 66774.3 429.724   1
   8   0 -20 4217.97 172.008  -2
   1   0  20 4217.97 172.008   1
   1   0  22 15326.4 247.379   1
  -9   0  24 6479.59 160.512  -2
  -1   0 -24 6479.59 160.512   1
 -10   0  26 8184.26 179.598  -2
  -1   0 -26 8184.26 179.598   1
  11   0 -28 10604.9 223.287  -2
   1   0  28 10604.9 223.287   1
   9  -1 -28 707.554 65.4774  -2
  -1   1  28 707.554 65.4774   1
  -8   1  27 23575.5 168.385  -2
   1  -1 -27 23575.5 168.385   1
  -8   1  26 2861.39 91.4269  -2
   1  -1 -26 2861.39 91.4269   1
   1   1 -25 26440.7 305.541   1
  -7   1  25 27803.1 169.526  -2
   1  -1 -25 27803.1 169.526   1
  -7   1  24 2629.26 101.859  -2
   1  -1 -24 2629.26 101.859   1
  -7  -1  23 28184.3 339.687  -2
   1   1 -23 28184.3 339.687   1
   1   1 -22 1318.92 89.2798   1
  -6  -1  21 19075.7 235.025  -2
   1   1 -21 19075.7 235.025   1
   6  -1 -20 1839.00 105.295  -2
  -1   1  20 1839.00 105.295   1
  -1  -1  19 41091.6 335.989   1
  -5   1  19 45989.2 348.150  -2
   1  -1 -19 45989.2 348.150   1
   5   1 -18 7291.52 142.126  -2
  -1  -1  18 7291.52 142.126   1
   5   1 -17 86261.0 415.610  -2
  -1  -1  17 86261.0 415.610   1
  -1  -1  16 2211.73 126.326   1
   4  -1 -16 2266.23 144.116  -2
  -1   1  16 2266.23 144.116   1
   4   1 -15 43652.8 255.194  -2
  -1  -1  15 43652.8 255.194   1
  -4  -1  14 14079.0 139.732  -2
   1   1 -14 14079.0 139.732   1
  -1  -1  13 59396.5 336.279   1
  -3   1  13 61217.5 478.495  -2
   1  -1 -13 61217.5 478.495   1
   3  -1 -12 18436.0 225.644  -2
  -1   1  12 18436.0 225.644   1
   3   1 -11 56481.0 184.785  -2
  -1  -1  11 56481.0 184.785   1
  -1  -1  10 55393.6 240.498   1
  -2   1  10 59604.9 261.987  -2
   1  -1 -10 59604.9 261.987   1
  -2  -1   9 40747.5 155.387  -2
   1   1  -9 40747.5 155.387   1
  -1  -1   8 24465.0 68.3214   1
  -2   1   8 27159.7 160.702  -2
   1  -1  -8 27159.7 160.702   1
  -1  -1   7 278499. 261.052   1
  -1   1   7 359203. 729.194  -2
   1  -1  -7 359203. 729.194   1
   1  -1  -6 14500.6 81.9027  -2
  -1   1   6 14500.6 81.9027   1
  -1   1   5 92106.8 119.466   1
  -1   1   5 122145. 349.569  -2
   1  -1  -5 122145. 349.569   1
  -1   1   4 55030.2 70.0870   1
   0   1   4 59505.3 197.840  -2
   1  -1  -4 59505.3 197.840   1
   0   1   3 12399.4 32.5518  -2
   1  -1  -3 12399.4 32.5518   1
  -1   1   2 295.792 9.79980   1
   0   1   2 459.718 52.9684  -2
   1  -1  -2 459.718 52.9684   1
  -1  -1   1 582097. 232.372   1
  -1  -1  -1 647860. 513.570  -2
  -1   1   1 647860. 513.570   1
  -1   1   0 831.550 8.04278  -2
  -1  -1   0 831.550 8.04278   1
  -1   1  -1 300090. 104.214   1
   1  -1  -1 528833. 474.112  -2
   1   1   1 528833. 474.112   1
   1  -1   2 7553.21 27.9414   1
   2  -1  -3 163366. 200.286  -2
   1   1   3 163366. 200.286   1
   1   1   4 289783. 273.689   1
   1   1   5 8869.12 62.6917   1
   3  -1  -5 36111.3 168.246  -2
   1   1   5 36111.3 168.246   1
  -3   1   6 12054.4 93.8254  -2
  -1  -1  -6 12054.4 93.8254   1
  -1  -1  -7 39958.1 140.114   1
   1   1   8 652.691 63.4588   1
   4  -1  -8 5184.84 184.659  -2
   1   1   8 5184.84 184.659   1
  -4   1   9 212344. 419.527  -2
  -1  -1  -9 212344. 419.527   1
  -1  -1 -10 3431.53 57.8650   1
  -4   1  10 4228.12 163.249  -2
  -1  -1 -10 4228.12 163.249   1
  -5   1  11 33432.3 162.674  -2
  -1  -1 -11 33432.3 162.674   1
  -5   1  12 11137.5 129.676  -2
  -1  -1 -12 11137.5 129.676   1
   1   1  13 43138.0 334.019   1
   5   1 -13 66117.1 297.441  -2
   1  -1  13 66117.1 297.441   1
  -6   1  14 3673.51 98.6279  -2
  -1  -1 -14 3673.51 98.6279   1
   6   1 -15 97989.0 413.061  -2
   1  -1  15 97989.0 413.061   1
  -1   1 -16 16243.8 193.282   1
   6  -1 -16 16163.9 174.138  -2
   1   1  16 16163.9 174.138   1
   7   1 -17 18452.7 166.768  -2
   1  -1  17 18452.7 166.768   1
  -7  -1  18 6298.64 129.963  -2
  -1   1 -18 6298.64 129.963   1
   1   1  19 43570.5 446.822   1
  -7  -1  19 41637.3 364.196  -2
  -1   1 -19 41637.3 364.196   1
  -8  -1  20 10879.7 148.148  -2
  -1   1 -20 10879.7 148.148   1
  -8  -1  21 59412.4 388.496  -2
  -1   1 -21 59412.4 388.496   1
   1  -1  22 10219.8 177.184   1
  -9  -1  23 16710.3 340.750  -2
  -1   1 -23 16710.3 340.750   1
  -9   1  24 7002.77 131.590  -2
  -1  -1 -24 7002.77 131.590   1
   1   1  25 563.839 85.1942   1
   9  -1 -25 1442.03 90.9826  -2
   1   1  25 1442.03 90.9826   1
 -10   1  26 0.07314 66.4887  -2
  -1  -1 -26 0.07314 66.4887   1
 -10  -1  27 29459.0 183.548  -2
  -1   1 -27 29459.0 183.548   1
  11  -1 -28 1239.20 88.2864  -2
   1   1  28 1239.20 88.2864   1
   9  -2 -28 32996.9 177.980  -2
  -1   2  28 32996.9 177.980   1
   8   2 -27 1517.36 70.0789  -2
  -1  -2  27 1517.36 70.0789   1
  -8   2  26 7471.97 127.482  -2
   1  -2 -26 7471.97 127.482   1
   1  -2 -25 81.9608 125.073   1
   7   2 -25 176.051 67.4354  -2
  -1  -2  25 176.051 67.4354   1
  -7   2  24 40128.1 273.516  -2
   1  -2 -24 40128.1 273.516   1
  -7  -2  23 1091.48 145.361  -2
   1   2 -23 1091.48 145.361   1
  -1   2  22 55428.2 600.194   1
  -6   2  22 79342.3 485.428  -2
   1  -2 -22 79342.3 485.428   1
  -6  -2  21 637.826 103.849  -2
   1   2 -21 637.826 103.849   1
   6  -2 -20 12281.3 187.082  -2
  -1   2  20 12281.3 187.082   1
  -1  -2  19 554.522 149.736   1
  -5  -2  19 2210.16 171.951  -2
   1   2 -19 2210.16 171.951   1
   5   2 -18 25398.7 278.503  -2
  -1  -2  18 25398.7 278.503   1
   5   2 -17 6443.36 140.344  -2
  -1  -2  17 6443.36 140.344   1
  -1   2  16 71384.4 444.092   1
  -4  -2  16 97395.3 412.985  -2
   1   2 -16 97395.3 412.985   1
   4   2 -15 1037.99 77.5457  -2
  -1  -2  15 1037.99 77.5457   1
   4   2 -14 10871.2 144.730  -2
  -1  -2  14 10871.2 144.730   1
  -1  -2  13 5013.67 218.093   1
   3   2 -13 5642.07 132.582  -2
  -1  -2  13 5642.07 132.582   1
   3   2 -12 21530.7 167.064  -2
  -1  -2  12 21530.7 167.064   1
   3  -2 -11 42900.0 171.508  -2
  -1   2  11 42900.0 171.508   1
  -1   2  10 34760.4 168.385   1
  -2   2  10 35099.6 177.610  -2
   1  -2 -10 35099.6 177.610   1
   2  -2  -9 2090.46 50.3227  -2
  -1   2   9 2090.46 50.3227   1
  -1   2   8 152610. 200.046   1
  -2   2   8 178138. 303.458  -2
   1  -2  -8 178138. 303.458   1
  -1   2   7 8980.55 48.5044   1
  -1   2   7 12149.0 132.086  -2
   1  -2  -7 12149.0 132.086   1
  -1   2   6 11758.6 47.9556  -2
   1  -2  -6 11758.6 47.9556   1
  -1  -2   5 124405. 136.133   1
  -1   2   5 172188. 259.177  -2
   1  -2  -5 172188. 259.177   1
  -1   2   4 121248. 99.8878   1
   0   2   4 377043. 505.504  -2
   1  -2  -4 377043. 505.504   1
   0   2  -3 17314.5 38.6796  -2
  -1  -2   3 17314.5 38.6796   1
   1  -2  -2 338931. 195.844   1
   0   2  -2 382869. 1051.69  -2
  -1  -2   2 382869. 1051.69   1
  -1  -2   1 90953.5 78.4391   1
  -1   2   0 1383.06 15.7351  -2
  -1  -2   0 1383.06 15.7351   1
  -1   2  -1 67894.9 64.7478   1
  -1   2  -2 143362. 104.653   1
   2   2  -2 169943. 338.142  -2
   1  -2   2 169943. 338.142   1
  -2   2   3 31802.4 58.7904  -2
  -1  -2  -3 31802.4 58.7904   1
  -1  -2  -4 11626.6 46.3237   1
  -2   2   4 139567. 234.592  -2
  -1  -2  -4 139567. 234.592   1
  -1   2  -5 8784.46 46.3318   1
   3   2  -5 11959.3 100.181  -2
   1  -2   5 11959.3 100.181   1
   3  -2  -6 27394.5 86.7653  -2
   1   2   6 27394.5 86.7653   1
  -1  -2  -7 22351.2 82.2369   1
   3   2  -7 26556.6 175.832  -2
   1  -2   7 26556.6 175.832   1
  -1  -2  -8 39980.2 209.316   1
  -4   2   8 49734.8 170.139  -2
  -1  -2  -8 49734.8 170.139   1
  -4   2   9 10893.1 88.6349  -2
  -1  -2  -9 10893.1 88.6349   1
  -1  -2 -10 137456. 361.248   1
  -4   2  10 225826. 369.928  -2
  -1  -2 -10 225826. 369.928   1
  -5   2  11 239.405 49.0993  -2
  -1  -2 -11 239.405 49.0993   1
   5   2 -12 90513.8 305.777  -2
   1  -2  12 90513.8 305.777   1
  -1   2 -13 109.758 63.1552   1
  -5   2  13 831.757 81.3096  -2
  -1  -2 -13 831.757 81.3096   1
  -6   2  14 16354.0 142.788  -2
  -1  -2 -14 16354.0 142.788   1
   6  -2 -15 9676.48 148.290  -2
   1   2  15 9676.48 148.290   1
  -1   2 -16 12464.6 316.959   1
   6  -2 -16 27709.2 170.282  -2
   1   2  16 27709.2 170.282   1
   7   2 -17 317.643 71.2169  -2
   1  -2  17 317.643 71.2169   1
   7   2 -18 90393.3 481.198  -2
   1  -2  18 90393.3 481.198   1
  -7   2  19 5588.62 135.693  -2
  -1  -2 -19 5588.62 135.693   1
   8  -2 -20 25982.1 256.318  -2
   1   2  20 25982.1 256.318   1
  -8   2  21 12228.7 205.252  -2
  -1  -2 -21 12228.7 205.252   1
   1   2  22 4667.02 252.593   1
  -8  -2  22 13878.1 255.446  -2
  -1   2 -22 13878.1 255.446   1
  -9   2  23 2660.24 122.295  -2
  -1  -2 -23 2660.24 122.295   1
   9   2 -24 12576.3 177.620  -2
   1  -2  24 12576.3 177.620   1
  -1   2 -25 563.380 77.8428   1
  -9  -2  25 382.633 76.3732  -2
  -1   2 -25 382.633 76.3732   1
  10   2 -26 43690.6 275.179  -2
   1  -2  26 43690.6 275.179   1
  10   2 -27 2020.87 80.6432  -2
   1  -2  27 2020.87 80.6432   1
  11   2 -28 6993.87 165.852  -2
   1  -2  28 6993.87 165.852   1
   8  -3 -28 10133.7 187.447  -2
  -1   3  28 10133.7 187.447   1
   8  -3 -27 49515.2 257.476  -2
  -1   3  27 49515.2 257.476   1
   8  -3 -26 2990.14 81.6722  -2
  -1   3  26 2990.14 81.6722   1
  -1  -3  25 4958.39 102.707   1
  -7   3  25 6884.17 267.583  -2
   1  -3 -25 6884.17 267.583   1
   7   3 -24 6114.98 142.159  -2
  -1  -3  24 6114.98 142.159   1
  -7  -3  23 11044.8 203.329  -2
   1   3 -23 11044.8 203.329   1
  -6  -3  22 1141.98 104.390  -2
   1   3 -22 1141.98 104.390   1
   6   3 -21 45069.3 343.428  -2
  -1  -3  21 45069.3 343.428   1
  -6  -3  20 14565.4 171.835  -2
   1   3 -20 14565.4 171.835   1
   1   3 -19 19719.9 429.116   1
  -5   3  19 23177.4 194.862  -2
   1  -3 -19 23177.4 194.862   1
  -5   3  18 1398.38 138.375  -2
   1  -3 -18 1398.38 138.375   1
   5   3 -17 128231. 518.145  -2
  -1  -3  17 128231. 518.145   1
  -1  -3  16 23254.3 404.942   1
  -4   3  16 22491.2 264.129  -2
   1  -3 -16 22491.2 264.129   1
   4   3 -15 13883.2 226.560  -2
  -1  -3  15 13883.2 226.560   1
   4   3 -14 12264.0 177.022  -2
  -1  -3  14 12264.0 177.022   1
  -3  -3  13 87424.7 356.517  -2
   1   3 -13 87424.7 356.517   1
   3   3 -12 16271.1 162.707  -2
  -1  -3  12 16271.1 162.707   1
   3  -3 -11 133804. 447.260  -2
  -1   3  11 133804. 447.260   1
  -1   3  10 3555.31 132.797   1
  -2   3  10 5793.47 153.843  -2
   1  -3 -10 5793.47 153.843   1
   2   3  -9 45275.5 182.127  -2
  -1  -3   9 45275.5 182.127   1
  -1   3   8 267.903 34.1546   1
  -2   3   8 660.872 47.7767  -2
   1  -3  -8 660.872 47.7767   1
   1   3  -7 52902.2 113.042   1
  -1   3   7 75296.0 187.082  -2
   1  -3  -7 75296.0 187.082   1
  -1   3   6 10231.7 39.3603  -2
   1  -3  -6 10231.7 39.3603   1
   1   3  -5 121143. 212.236   1
   1   3  -5 167859. 179.680  -2
  -1  -3   5 167859. 179.680   1
   1   3  -4 381130. 400.064   1
   0   3   4 476053. 302.221  -2
   1  -3  -4 476053. 302.221   1
   0   3   3 179525. 152.526  -2
   1  -3  -3 179525. 152.526   1
   1   3  -2 1791.30 29.0345   1
   0   3  -2 2922.48 92.6212  -2
  -1  -3   2 2922.48 92.6212   1
  -1  -3   1 24618.7 59.9768   1
  -1  -3  -1 33942.6 94.4596  -2
  -1   3   1 33942.6 94.4596   1
   1   3   0 122.026 13.7991  -2
   1  -3   0 122.026 13.7991   1
   1  -3   1 19290.8 49.4851   1
   1   3  -1 29799.8 69.0701  -2
   1  -3   1 29799.8 69.0701   1
   1  -3   2 412136. 270.698   1
  -2   3   2 507523. 326.149  -2
  -1  -3  -2 507523. 326.149   1
  -2   3   3 84287.1 124.628  -2
  -1  -3  -3 84287.1 124.628   1
   1  -3   4 98111.5 171.416   1
  -2   3   4 125327. 175.062  -2
  -1  -3  -4 125327. 175.062   1
   1  -3   5 3102.06 52.3220   1
  -3   3   5 32893.3 77.3331  -2
  -1  -3  -5 32893.3 77.3331   1
   3   3  -6 5381.39 40.2599  -2
   1  -3   6 5381.39 40.2599   1
  -1   3  -7 162236. 249.461   1
  -3   3   7 162587. 293.017  -2
  -1  -3  -7 162587. 293.017   1
  -1  -3  -8 2547.69 98.2009   1
   4   3  -8 14862.0 88.4143  -2
   1  -3   8 14862.0 88.4143   1
  -4  -3   9 61561.5 235.555  -2
  -1   3  -9 61561.5 235.555   1
  -1  -3 -10 2985.39 67.1266   1
  -4   3  10 8206.44 139.897  -2
  -1  -3 -10 8206.44 139.897   1
   5   3 -11 86037.5 230.872  -2
   1  -3  11 86037.5 230.872   1
   5   3 -12 46666.0 261.933  -2
   1  -3  12 46666.0 261.933   1
  -1   3 -13 66223.8 435.717   1
  -5   3  13 72687.2 301.359  -2
  -1  -3 -13 72687.2 301.359   1
  -6   3  14 31443.8 176.350  -2
  -1  -3 -14 31443.8 176.350   1
   6   3 -15 102915. 460.661  -2
   1  -3  15 102915. 460.661   1
  -1  -3 -16 4413.43 141.231   1
  -6  -3  16 12535.2 166.630  -2
  -1   3 -16 12535.2 166.630   1
  -7   3  17 2993.94 106.006  -2
  -1  -3 -17 2993.94 106.006   1
  -7   3  18 1663.50 110.839  -2
  -1  -3 -18 1663.50 110.839   1
  -1   3 -19 44907.2 632.530   1
   7   3 -19 51420.8 433.185  -2
   1  -3  19 51420.8 433.185   1
  -8  -3  20 3020.85 167.524  -2
  -1   3 -20 3020.85 167.524   1
  -8  -3  21 43879.2 495.357  -2
  -1   3 -21 43879.2 495.357   1
  -1   3 -22 1323.44 153.108   1
  -8   3  22 3107.17 276.071  -2
  -1  -3 -22 3107.17 276.071   1
   9  -3 -23 6394.83 144.854  -2
   1   3  23 6394.83 144.854   1
   9   3 -24 2403.13 96.6917  -2
   1  -3  24 2403.13 96.6917   1
  -1   3 -25 476.623 59.8018   1
  -9   3  25 10286.0 329.189  -2
  -1  -3 -25 10286.0 329.189   1
  10   3 -26 763.987 83.6722  -2
   1  -3  26 763.987 83.6722   1
 -10   3  27 16760.1 145.781  -2
  -1  -3 -27 16760.1 145.781   1
   8   4 -27 188.677 53.0536  -2
  -1  -4  27 188.677 53.0536   1
   8   4 -26 16487.8 184.783  -2
  -1  -4  26 16487.8 184.783   1
   1  -4 -25 383.888 118.738   1
  -7   4  25 923.277 165.813  -2
   1  -4 -25 923.277 165.813   1
  -8  -4  25 1161.88 85.8912  -2
   1   4 -25 1161.88 85.8912   1
  -7  -4  24 30688.7 245.005  -2
   1   4 -24 30688.7 245.005   1
  -7  -4  23 15493.8 168.499  -2
   1   4 -23 15493.8 168.499   1
  -6  -4  22 16650.3 283.005  -2
   1   4 -22 16650.3 283.005   1
   6   4 -21 2196.70 132.782  -2
  -1  -4  21 2196.70 132.782   1
  -6  -4  20 3427.89 123.434  -2
   1   4 -20 3427.89 123.434   1
   1   4 -19 40960.7 614.945   1
  -5  -4  19 41211.5 311.791  -2
   1   4 -19 41211.5 311.791   1
   5   4 -18 58145.9 380.612  -2
  -1  -4  18 58145.9 380.612   1
  -5   4  17 150.212 68.0163  -2
   1  -4 -17 150.212 68.0163   1
  -4  -4  16 106578. 378.415  -2
   1   4 -16 106578. 378.415   1
  -4   4  15 17716.9 192.480  -2
   1  -4 -15 17716.9 192.480   1
   4   4 -14 3524.72 86.6014  -2
  -1  -4  14 3524.72 86.6014   1
   3   4 -13 13536.1 118.996  -2
  -1  -4  13 13536.1 118.996   1
  -3   4  12 2264.46 81.6643  -2
   1  -4 -12 2264.46 81.6643   1
  -3   4  11 175.011 75.8334  -2
   1  -4 -11 175.011 75.8334   1
  -2   4  10 155765. 404.990  -2
   1  -4 -10 155765. 404.990   1
  -2   4   9 15919.3 150.506  -2
   1  -4  -9 15919.3 150.506   1
   1   4  -8 139064. 809.369   1
  -2   4   8 153563. 260.388  -2
   1  -4  -8 153563. 260.388   1
  -1  -4   7 107000. 459.729   1
  -1   4   7 140856. 251.259  -2
   1  -4  -7 140856. 251.259   1
  -1   4   6 8874.18 73.2641  -2
   1  -4  -6 8874.18 73.2641   1
   1   4  -5 1537.36 121.753   1
  -1   4   5 1976.56 44.0892  -2
   1  -4  -5 1976.56 44.0892   1
  -1  -4   4 165491. 408.829   1
   0   4   4 209783. 229.413  -2
   1  -4  -4 209783. 229.413   1
   0   4   3 6528.90 47.6036  -2
   1  -4  -3 6528.90 47.6036   1
  -1  -4   2 49590.2 193.389   1
   0   4  -2 57337.7 143.380  -2
  -1  -4   2 57337.7 143.380   1
  -1  -4   1 9268.08 114.076   1
   1   4   1 13542.7 56.4432  -2
   1  -4  -1 13542.7 56.4432   1
   1   4   0 1211.26 23.6660  -2
   1  -4   0 1211.26 23.6660   1
   1   4   1 8970.10 57.5986   1
   1   4  -1 13538.6 50.6719  -2
   1  -4   1 13538.6 50.6719   1
  -1   4  -2 7496.48 49.6966   1
  -2   4   2 14710.3 65.0557  -2
  -1  -4  -2 14710.3 65.0557   1
   2   4  -3 18155.2 39.9535  -2
   1  -4   3 18155.2 39.9535   1
   1  -4   4 15831.1 81.6883   1
  -2   4   4 19546.7 91.3061  -2
  -1  -4  -4 19546.7 91.3061   1
  -1   4  -5 14482.7 95.3603   1
  -3   4   5 17584.2 87.9401  -2
  -1  -4  -5 17584.2 87.9401   1
  -3   4   6 252185. 296.631  -2
  -1  -4  -6 252185. 296.631   1
   1  -4   7 17782.3 143.580   1
  -3   4   7 26536.6 143.840  -2
  -1  -4  -7 26536.6 143.840   1
   4   4  -8 18993.9 115.512  -2
   1  -4   8 18993.9 115.512   1
  -4   4   9 5439.62 116.732  -2
  -1  -4  -9 5439.62 116.732   1
   4   4 -10 263386. 477.619  -2
   1  -4  10 263386. 477.619   1
  -5   4  11 9185.46 91.5311  -2
  -1  -4 -11 9185.46 91.5311   1
  -5   4  12 65753.4 320.539  -2
  -1  -4 -12 65753.4 320.539   1
   5   4 -13 18309.4 171.939  -2
   1  -4  13 18309.4 171.939   1
  -6   4  14 2382.01 103.978  -2
  -1  -4 -14 2382.01 103.978   1
  -6   4  15 17969.4 250.959  -2
  -1  -4 -15 17969.4 250.959   1
  -1  -4 -16 35708.2 352.167   1
  -6  -4  16 64440.1 453.338  -2
  -1   4 -16 64440.1 453.338   1
  -7   4  17 15551.0 207.007  -2
  -1  -4 -17 15551.0 207.007   1
  -7   4  18 44586.0 343.137  -2
  -1  -4 -18 44586.0 343.137   1
  -1   4 -19 4431.58 234.150   1
  -7   4  19 5047.53 192.463  -2
  -1  -4 -19 5047.53 192.463   1
  -8   4  20 5940.63 181.684  -2
  -1  -4 -20 5940.63 181.684   1
  -8  -4  21 18412.3 331.223  -2
  -1   4 -21 18412.3 331.223   1
  -1   4 -22 349.891 100.854   1
  -8   4  22 6525.66 312.046  -2
  -1  -4 -22 6525.66 312.046   1
  -9   4  23 1616.80 88.5288  -2
  -1  -4 -23 1616.80 88.5288   1
   9   4 -24 29671.3 244.803  -2
   1  -4  24 29671.3 244.803   1
  -1  -4 -25 2768.31 187.494   1
  -9   4  25 3692.97 232.026  -2
  -1  -4 -25 3692.97 232.026   1
  10   4 -25 2144.32 119.511  -2
   1  -4  25 2144.32 119.511   1
 -10   4  26 28337.8 224.719  -2
  -1  -4 -26 28337.8 224.719   1
 -10   4  27 95.0191 36.7962  -2
  -1  -4 -27 95.0191 36.7962   1
  -8  -5  26 10399.7 159.419  -2
   1   5 -26 10399.7 159.419   1
  -7   5  25 58672.3 575.027  -2
   1  -5 -25 58672.3 575.027   1
   8   5 -25 62135.7 407.061  -2
  -1  -5  25 62135.7 407.061   1
  -7   5  24 700.557 70.3291  -2
   1  -5 -24 700.557 70.3291   1
  -7   5  23 6255.51 114.248  -2
   1  -5 -23 6255.51 114.248   1
   1   5 -22 1461.74 153.163   1
  -6   5  22 1190.46 86.0514  -2
   1  -5 -22 1190.46 86.0514   1
  -6   5  21 9506.42 288.851  -2
   1  -5 -21 9506.42 288.851   1
  -6  -5  20 3635.46 110.037  -2
   1   5 -20 3635.46 110.037   1
   1   5 -19 49475.3 677.921   1
   5   5 -19 52551.5 275.373  -2
  -1  -5  19 52551.5 275.373   1
  -5   5  18 13240.0 217.103  -2
   1  -5 -18 13240.0 217.103   1
  -5   5  17 20556.0 262.797  -2
   1  -5 -17 20556.0 262.797   1
  -4   5  16 3742.27 131.648  -2
   1  -5 -16 3742.27 131.648   1
  -4   5  15 44042.8 354.280  -2
   1  -5 -15 44042.8 354.280   1
  -4   5  14 1396.70 98.2477  -2
   1  -5 -14 1396.70 98.2477   1
  -3   5  13 14193.4 164.193  -2
   1  -5 -13 14193.4 164.193   1
  -3  -5  12 12541.6 160.963  -2
   1   5 -12 12541.6 160.963   1
  -3   5  11 86872.9 407.331  -2
   1  -5 -11 86872.9 407.331   1
  -2   5  10 3950.66 108.459  -2
   1  -5 -10 3950.66 108.459   1
  -2   5   9 60887.9 286.420  -2
   1  -5  -9 60887.9 286.420   1
  -2   5   8 166296. 382.398  -2
   1  -5  -8 166296. 382.398   1
   1   5  -7 27954.1 379.416   1
   1   5  -7 39098.3 186.258  -2
  -1  -5   7 39098.3 186.258   1
  -1   5   6 8048.42 102.219  -2
   1  -5  -6 8048.42 102.219   1
   1   5  -5 7402.53 199.226   1
  -1   5   5 10643.8 76.6175  -2
   1  -5  -5 10643.8 76.6175   1
   1   5  -4 2895.32 80.3592   1
   0   5  -4 4088.45 59.2465  -2
  -1  -5   4 4088.45 59.2465   1
   0   5   3 63685.6 141.819  -2
   1  -5  -3 63685.6 141.819   1
   1   5  -2 33059.2 306.755   1
   0   5  -2 35971.3 140.523  -2
  -1  -5   2 35971.3 140.523   1
   1   5   1 143064. 343.306  -2
   1  -5  -1 143064. 343.306   1
   1   5   0 2455.65 43.6068  -2
   1  -5   0 2455.65 43.6068   1
  -1   5  -1 176054. 353.400   1
  -1   5   1 230321. 283.618  -2
  -1  -5  -1 230321. 283.618   1
   1   5   2 396.303 55.7609   1
  -2   5   2 8550.78 63.6139  -2
  -1  -5  -2 8550.78 63.6139   1
  -2   5   3 57140.9 178.792  -2
  -1  -5  -3 57140.9 178.792   1
  -1   5  -4 26968.9 302.507   1
  -2   5   4 29719.5 118.979  -2
  -1  -5  -4 29719.5 118.979   1
  -3   5   5 126016. 234.330  -2
  -1  -5  -5 126016. 234.330   1
  -3   5   6 6078.08 84.1500  -2
  -1  -5  -6 6078.08 84.1500   1
  -3   5   7 38435.2 191.416  -2
  -1  -5  -7 38435.2 191.416   1
  -4   5   8 2138.22 68.9683  -2
  -1  -5  -8 2138.22 68.9683   1
  -4   5   9 77798.4 346.215  -2
  -1  -5  -9 77798.4 346.215   1
  -4   5  10 6369.16 99.0401  -2
  -1  -5 -10 6369.16 99.0401   1
  -5   5  11 17225.5 163.847  -2
  -1  -5 -11 17225.5 163.847   1
  -5   5  12 5508.34 138.495  -2
  -1  -5 -12 5508.34 138.495   1
  -5   5  13 17991.8 181.942  -2
  -1  -5 -13 17991.8 181.942   1
  -6   5  14 18173.4 181.101  -2
  -1  -5 -14 18173.4 181.101   1
  -6   5  15 62564.5 359.584  -2
  -1  -5 -15 62564.5 359.584   1
  -6   5  16 10610.9 158.168  -2
  -1  -5 -16 10610.9 158.168   1
  -7   5  17 60975.3 366.829  -2
  -1  -5 -17 60975.3 366.829   1
  -7   5  18 1218.79 103.571  -2
  -1  -5 -18 1218.79 103.571   1
  -1   5 -19 17344.5 246.826   1
  -7   5  19 22360.3 304.679  -2
  -1  -5 -19 22360.3 304.679   1
  -8  -5  20 2391.50 156.444  -2
  -1   5 -20 2391.50 156.444   1
   8   5 -21 17750.4 284.772  -2
   1  -5  21 17750.4 284.772   1
  -1   5 -22 178.203 109.730   1
   8   5 -22 404.835 80.6482  -2
   1  -5  22 404.835 80.6482   1
   9   5 -23 8510.03 133.700  -2
   1  -5  23 8510.03 133.700   1
  -9   5  24 1051.07 75.0357  -2
  -1  -5 -24 1051.07 75.0357   1
  -9   5  25 19827.8 383.400  -2
  -1  -5 -25 19827.8 383.400   1
  10   5 -25 26743.3 367.836  -2
   1  -5  25 26743.3 367.836   1
 -10   5  26 5143.47 122.581  -2
  -1  -5 -26 5143.47 122.581   1
  -7   6  25 1662.72 144.432  -2
   1  -6 -25 1662.72 144.432   1
  -8  -6  25 1547.73 107.062  -2
   1   6 -25 1547.73 107.062   1
  -7   6  24 22612.3 234.161  -2
   1  -6 -24 22612.3 234.161   1
  -7  -6  23 1793.95 87.9544  -2
   1   6 -23 1793.95 87.9544   1
  -6   6  22 25330.2 226.701  -2
   1  -6 -22 25330.2 226.701   1
   6   6 -21 4256.23 118.681  -2
  -1  -6  21 4256.23 118.681   1
  -6   6  20 3708.27 145.915  -2
   1  -6 -20 3708.27 145.915   1
   1   6 -19 4914.61 241.234   1
  -5  -6  19 10913.3 172.959  -2
   1   6 -19 10913.3 172.959   1
   5   6 -18 44465.0 331.333  -2
  -1  -6  18 44465.0 331.333   1
  -5  -6  17 23595.5 225.751  -2
   1   6 -17 23595.5 225.751   1
  -4  -6  16 34097.8 208.656  -2
   1   6 -16 34097.8 208.656   1
  -4   6  15 2866.44 100.153  -2
   1  -6 -15 2866.44 100.153   1
  -4   6  14 11077.7 156.599  -2
   1  -6 -14 11077.7 156.599   1
  -3   6  13 14253.0 153.762  -2
   1  -6 -13 14253.0 153.762   1
  -3   6  12 13451.8 180.618  -2
   1  -6 -12 13451.8 180.618   1
  -3   6  11 12857.1 167.336  -2
   1  -6 -11 12857.1 167.336   1
  -2   6  10 56160.1 245.087  -2
   1  -6 -10 56160.1 245.087   1
  -2   6   9 6284.53 102.111  -2
   1  -6  -9 6284.53 102.111   1
  -2   6   8 259817. 497.168  -2
   1  -6  -8 259817. 497.168   1
  -1   6   7 12678.3 106.466  -2
   1  -6  -7 12678.3 106.466   1
  -1   6   6 661.735 50.7957  -2
   1  -6  -6 661.735 50.7957   1
   1   6  -5 103945. 248.749  -2
  -1  -6   5 103945. 248.749   1
   1   6  -4 36278.5 379.569   1
   0   6   4 41627.2 163.691  -2
   1  -6  -4 41627.2 163.691   1
   0   6   3 17193.1 115.913  -2
   1  -6  -3 17193.1 115.913   1
   1   6  -2 89157.4 507.348   1
   0   6   2 108795. 291.040  -2
   1  -6  -2 108795. 291.040   1
  -1   6  -1 5401.36 122.210  -2
  -1  -6   1 5401.36 122.210   1
  -1   6   0 4784.84 134.362  -2
  -1  -6   0 4784.84 134.362   1
   1   6  -1 12414.6 153.475  -2
   1  -6   1 12414.6 153.475   1
  -2   6   2 24866.2 121.175  -2
  -1  -6  -2 24866.2 121.175   1
  -2   6   3 1761.05 63.3718  -2
  -1  -6  -3 1761.05 63.3718   1
  -1   6  -4 19217.5 239.587   1
  -2   6   4 33557.0 157.935  -2
  -1  -6  -4 33557.0 157.935   1
  -3   6   5 20525.4 115.106  -2
  -1  -6  -5 20525.4 115.106   1
  -3   6   6 4366.13 88.8708  -2
  -1  -6  -6 4366.13 88.8708   1
  -3   6   7 1867.63 66.4987  -2
  -1  -6  -7 1867.63 66.4987   1
  -4   6   8 11526.0 131.883  -2
  -1  -6  -8 11526.0 131.883   1
  -4   6   9 20966.4 235.081  -2
  -1  -6  -9 20966.4 235.081   1
  -4   6  10 49376.8 286.871  -2
  -1  -6 -10 49376.8 286.871   1
  -5   6  11 33254.3 242.651  -2
  -1  -6 -11 33254.3 242.651   1
  -5   6  12 74037.3 438.744  -2
  -1  -6 -12 74037.3 438.744   1
  -1   6 -13 195.606 124.388   1
  -5   6  13 4990.67 124.170  -2
  -1  -6 -13 4990.67 124.170   1
  -6   6  14 10764.5 158.172  -2
  -1  -6 -14 10764.5 158.172   1
  -6   6  15 10486.7 195.864  -2
  -1  -6 -15 10486.7 195.864   1
  -1   6 -16 27327.4 493.050   1
  -6   6  16 41407.9 281.846  -2
  -1  -6 -16 41407.9 281.846   1
  -7   6  17 3871.77 116.976  -2
  -1  -6 -17 3871.77 116.976   1
  -7   6  18 79349.9 429.543  -2
  -1  -6 -18 79349.9 429.543   1
  -1   6 -19 2619.83 185.976   1
  -7  -6  19 12022.8 288.346  -2
  -1   6 -19 12022.8 288.346   1
   8   6 -20 6232.51 184.092  -2
   1  -6  20 6232.51 184.092   1
  -8   6  21 363.700 81.4258  -2
  -1  -6 -21 363.700 81.4258   1
  -8  -6  22 4676.58 118.476  -2
  -1   6 -22 4676.58 118.476   1
   9   6 -23 2039.31 90.8723  -2
   1  -6  23 2039.31 90.8723   1
   9   6 -24 28985.1 300.257  -2
   1  -6  24 28985.1 300.257   1
  -1   6 -25 2346.30 133.516   1
  -9   6  25 3161.38 184.703  -2
  -1  -6 -25 3161.38 184.703   1
  10   6 -25 2610.52 100.155  -2
   1  -6  25 2610.52 100.155   1
  -7   7  24 1613.04 93.0407  -2
   1  -7 -24 1613.04 93.0407   1
  -7  -7  23 10624.8 185.679  -2
   1   7 -23 10624.8 185.679   1
  -6  -7  22 645.006 57.7466  -2
   1   7 -22 645.006 57.7466   1
  -6   7  21 16498.9 181.965  -2
   1  -7 -21 16498.9 181.965   1
  -6  -7  20 4519.52 114.522  -2
   1   7 -20 4519.52 114.522   1
   5   7 -19 18810.9 217.721  -2
  -1  -7  19 18810.9 217.721   1
  -5  -7  18 2979.64 256.404  -2
   1   7 -18 2979.64 256.404   1
   5   7 -17 18627.7 216.493  -2
  -1  -7  17 18627.7 216.493   1
   4   7 -16 6794.52 131.614  -2
  -1  -7  16 6794.52 131.614   1
  -4   7  15 8169.55 155.468  -2
   1  -7 -15 8169.55 155.468   1
  -4   7  14 251.045 63.1457  -2
   1  -7 -14 251.045 63.1457   1
  -3   7  13 92610.0 395.553  -2
   1  -7 -13 92610.0 395.553   1
  -3   7  12 41461.7 330.634  -2
   1  -7 -12 41461.7 330.634   1
  -3   7  11 54485.1 372.322  -2
   1  -7 -11 54485.1 372.322   1
  -2   7  10 4450.25 111.943  -2
   1  -7 -10 4450.25 111.943   1
  -2   7   9 14823.0 172.175  -2
   1  -7  -9 14823.0 172.175   1
  -2   7   8 51235.4 236.951  -2
   1  -7  -8 51235.4 236.951   1
  -1   7   7 112091. 278.324  -2
   1  -7  -7 112091. 278.324   1
   1   7  -6 21495.5 147.277  -2
  -1  -7   6 21495.5 147.277   1
  -1  -7   5 51997.6 188.098  -2
   1   7  -5 51997.6 188.098   1
   0   7   4 8701.79 89.9103  -2
   1  -7  -4 8701.79 89.9103   1
   0   7   3 29045.8 173.336  -2
   1  -7  -3 29045.8 173.336   1
   0   7  -2 42395.7 162.383  -2
  -1  -7   2 42395.7 162.383   1
   1   7   1 21021.9 110.165  -2
   1  -7  -1 21021.9 110.165   1
  -1   7   0 3072.76 70.2340  -2
  -1  -7   0 3072.76 70.2340   1
  -1   7   1 57644.4 212.987  -2
  -1  -7  -1 57644.4 212.987   1
  -2   7   2 16773.8 123.378  -2
  -1  -7  -2 16773.8 123.378   1
  -2   7   3 38935.2 197.623  -2
  -1  -7  -3 38935.2 197.623   1
  -2   7   4 3141.30 66.0229  -2
  -1  -7  -4 3141.30 66.0229   1
  -3   7   5 9113.05 93.9048  -2
  -1  -7  -5 9113.05 93.9048   1
   3   7  -6 5443.08 84.4302  -2
   1  -7   6 5443.08 84.4302   1
  -3   7   7 68243.8 249.009  -2
  -1  -7  -7 68243.8 249.009   1
  -4   7   8 4069.24 95.1390  -2
  -1  -7  -8 4069.24 95.1390   1
  -4   7   9 19762.2 233.682  -2
  -1  -7  -9 19762.2 233.682   1
  -1   7 -10 21416.0 362.358   1
  -4   7  10 27637.9 269.241  -2
  -1  -7 -10 27637.9 269.241   1
  -5  -7  11 23314.2 215.535  -2
  -1   7 -11 23314.2 215.535   1
  -5   7  12 6346.23 142.203  -2
  -1  -7 -12 6346.23 142.203   1
  -5  -7  13 61501.9 303.688  -2
  -1   7 -13 61501.9 303.688   1
  -6  -7  14 10791.2 145.787  -2
  -1   7 -14 10791.2 145.787   1
  -6   7  15 35217.1 269.080  -2
  -1  -7 -15 35217.1 269.080   1
  -1   7 -16 544.581 128.159   1
  -6   7  16 902.494 94.5379  -2
  -1  -7 -16 902.494 94.5379   1
  -7   7  17 15869.5 196.226  -2
  -1  -7 -17 15869.5 196.226   1
  -7  -7  18 2766.81 236.682  -2
  -1   7 -18 2766.81 236.682   1
  -1   7 -19 3609.56 120.995   1
  -7   7  19 10186.9 197.401  -2
  -1  -7 -19 10186.9 197.401   1
  -8  -7  20 3462.33 109.161  -2
  -1   7 -20 3462.33 109.161   1
  -8  -7  21 11674.2 189.947  -2
  -1   7 -21 11674.2 189.947   1
  -8  -7  22 2407.82 95.7613  -2
  -1   7 -22 2407.82 95.7613   1
  -9  -7  23 2706.96 103.483  -2
  -1   7 -23 2706.96 103.483   1
  -9   7  24 805.515 107.909  -2
  -1  -7 -24 805.515 107.909   1
  -7  -8  23 2806.43 184.241  -2
   1   8 -23 2806.43 184.241   1
  -6  -8  22 18186.4 237.346  -2
   1   8 -22 18186.4 237.346   1
  -6  -8  21 3372.81 132.607  -2
   1   8 -21 3372.81 132.607   1
  -6  -8  20 2930.99 82.8105  -2
   1   8 -20 2930.99 82.8105   1
  -5   8  19 13497.6 141.436  -2
   1  -8 -19 13497.6 141.436   1
  -5   8  18 8320.84 167.214  -2
   1  -8 -18 8320.84 167.214   1
  -5  -8  17 3066.28 227.246  -2
   1   8 -17 3066.28 227.246   1
  -1  -8  16 15992.5 343.675   1
  -4   8  16 19356.1 288.928  -2
   1  -8 -16 19356.1 288.928   1
  -4   8  15 1458.84 111.506  -2
   1  -8 -15 1458.84 111.506   1
  -4   8  14 11299.3 191.708  -2
   1  -8 -14 11299.3 191.708   1
  -3   8  13 4025.96 130.501  -2
   1  -8 -13 4025.96 130.501   1
  -3   8  12 18688.0 237.064  -2
   1  -8 -12 18688.0 237.064   1
  -3   8  11 352.278 93.3429  -2
   1  -8 -11 352.278 93.3429   1
  -2   8  10 42371.6 273.267  -2
   1  -8 -10 42371.6 273.267   1
   2   8  -9 8073.78 134.299  -2
  -1  -8   9 8073.78 134.299   1
   2   8  -8 41332.9 221.217  -2
  -1  -8   8 41332.9 221.217   1
   1   8  -7 34234.3 173.323  -2
  -1  -8   7 34234.3 173.323   1
   1   8  -6 8506.75 119.299  -2
  -1  -8   6 8506.75 119.299   1
   1   8  -5 8307.54 102.287  -2
  -1  -8   5 8307.54 102.287   1
   0   8  -4 73657.2 230.075  -2
  -1  -8   4 73657.2 230.075   1
   0   8   3 5759.35 92.5313  -2
   1  -8  -3 5759.35 92.5313   1
   0   8   2 20270.0 136.758  -2
   1  -8  -2 20270.0 136.758   1
   1   8   1 7887.66 95.4936  -2
   1  -8  -1 7887.66 95.4936   1
   1   8   0 586.398 51.3878  -2
   1  -8   0 586.398 51.3878   1
   1   8  -1 5387.33 86.4751  -2
   1  -8   1 5387.33 86.4751   1
  -2   8   2 8026.43 95.5399  -2
  -1  -8  -2 8026.43 95.5399   1
   2   8  -3 25213.5 183.077  -2
   1  -8   3 25213.5 183.077   1
  -2   8   4 44223.5 202.581  -2
  -1  -8  -4 44223.5 202.581   1
   3   8  -5 9681.47 122.388  -2
   1  -8   5 9681.47 122.388   1
   3   8  -6 19766.0 160.684  -2
   1  -8   6 19766.0 160.684   1
  -3   8   7 12034.6 117.283  -2
  -1  -8  -7 12034.6 117.283   1
  -4   8   8 4448.84 104.805  -2
  -1  -8  -8 4448.84 104.805   1
  -4   8   9 21834.3 214.359  -2
  -1  -8  -9 21834.3 214.359   1
  -4   8  10 40339.7 238.997  -2
  -1  -8 -10 40339.7 238.997   1
  -5   8  11 3791.19 127.932  -2
  -1  -8 -11 3791.19 127.932   1
   5   8 -12 95100.9 510.747  -2
   1  -8  12 95100.9 510.747   1
  -5   8  13 3837.31 121.872  -2
  -1  -8 -13 3837.31 121.872   1
  -6   8  14 13869.3 189.377  -2
  -1  -8 -14 13869.3 189.377   1
  -6  -8  15 8056.33 161.578  -2
  -1   8 -15 8056.33 161.578   1
   6   8 -16 37392.1 363.459  -2
   1  -8  16 37392.1 363.459   1
   7   8 -17 786.892 82.2432  -2
   1  -8  17 786.892 82.2432   1
  -7  -8  18 42896.6 293.409  -2
  -1   8 -18 42896.6 293.409   1
  -7  -8  19 6767.27 146.763  -2
  -1   8 -19 6767.27 146.763   1
  -8   8  20 9865.31 236.930  -2
  -1  -8 -20 9865.31 236.930   1
  -8  -8  21 1841.93 99.4789  -2
  -1   8 -21 1841.93 99.4789   1
  -8  -8  22 7304.28 159.151  -2
  -1   8 -22 7304.28 159.151   1
  -9  -8  23 640.984 130.768  -2
  -1   8 -23 640.984 130.768   1
   1   9 -22 524.182 95.3335   1
  -6  -9  21 11794.6 324.886  -2
   1   9 -21 11794.6 324.886   1
  -6  -9  20 2195.20 204.355  -2
   1   9 -20 2195.20 204.355   1
  -5  -9  19 30290.8 497.217  -2
   1   9 -19 30290.8 497.217   1
   5   9 -18 2005.11 110.238  -2
  -1  -9  18 2005.11 110.238   1
  -5  -9  17 1591.02 150.097  -2
   1   9 -17 1591.02 150.097   1
   4   9 -16 3754.12 132.404  -2
  -1  -9  16 3754.12 132.404   1
  -4   9  15 23600.9 303.836  -2
   1  -9 -15 23600.9 303.836   1
   4   9 -14 275.439 208.301  -2
  -1  -9  14 275.439 208.301   1
  -3   9  13 14650.8 254.514  -2
   1  -9 -13 14650.8 254.514   1
  -3  -9  12 35344.0 459.043  -2
   1   9 -12 35344.0 459.043   1
   3   9 -11 33804.1 297.492  -2
  -1  -9  11 33804.1 297.492   1
   2   9 -10 12809.9 179.043  -2
  -1  -9  10 12809.9 179.043   1
   2   9  -9 21364.0 236.379  -2
  -1  -9   9 21364.0 236.379   1
   2   9  -8 5254.50 136.000  -2
  -1  -9   8 5254.50 136.000   1
  -1   9   7 8498.25 131.654  -2
   1  -9  -7 8498.25 131.654   1
   1   9  -6 19299.9 183.803  -2
  -1  -9   6 19299.9 183.803   1
   1   9  -5 48966.9 240.787  -2
  -1  -9   5 48966.9 240.787   1
   0   9   4 8142.90 115.059  -2
   1  -9  -4 8142.90 115.059   1
   0   9  -3 24404.4 184.326  -2
  -1  -9   3 24404.4 184.326   1
   0   9  -2 10870.4 122.717  -2
  -1  -9   2 10870.4 122.717   1
  -1   9  -1 27460.1 169.203  -2
  -1  -9   1 27460.1 169.203   1
  -1   9   0 409.979 52.7154  -2
  -1  -9   0 409.979 52.7154   1
  -1   9   1 42926.1 204.790  -2
  -1  -9  -1 42926.1 204.790   1
   2   9  -2 14472.8 132.463  -2
   1  -9   2 14472.8 132.463   1
  -2   9   3 30332.5 209.294  -2
  -1  -9  -3 30332.5 209.294   1
   2   9  -4 17311.9 152.016  -2
   1  -9   4 17311.9 152.016   1
   3   9  -5 34633.8 224.146  -2
   1  -9   5 34633.8 224.146   1
  -3   9   6 5289.91 133.155  -2
  -1  -9  -6 5289.91 133.155   1
   3   9  -7 27887.4 236.576  -2
   1  -9   7 27887.4 236.576   1
   4   9  -8 2136.65 135.719  -2
   1  -9   8 2136.65 135.719   1
  -4   9   9 43114.3 371.362  -2
  -1  -9  -9 43114.3 371.362   1
  -4   9  10 5665.35 152.318  -2
  -1  -9 -10 5665.35 152.318   1
   5   9 -11 3191.08 170.296  -2
   1  -9  11 3191.08 170.296   1
  -5   9  12 9851.33 200.219  -2
  -1  -9 -12 9851.33 200.219   1
   5   9 -13 11771.1 376.368  -2
   1  -9  13 11771.1 376.368   1
   6   9 -14 11543.5 415.261  -2
   1  -9  14 11543.5 415.261   1
  -6   9  15 17306.3 280.078  -2
  -1  -9 -15 17306.3 280.078   1
  -6  -9  16 3686.28 140.557  -2
  -1   9 -16 3686.28 140.557   1
   7   9 -17 9500.88 241.392  -2
   1  -9  17 9500.88 241.392   1
  -7  -9  18 802.509 134.858  -2
  -1   9 -18 802.509 134.858   1
  -7  -9  19 3468.82 121.780  -2
  -1   9 -19 3468.82 121.780   1
   8   9 -20 5309.56 163.645  -2
   1  -9  20 5309.56 163.645   1
  -8  -9  21 16571.9 360.633  -2
  -1   9 -21 16571.9 360.633   1
   6  10 -20 4963.28 203.255  -2
  -1 -10  20 4963.28 203.255   1
  -5 -10  19 1359.17 115.449  -2
   1  10 -19 1359.17 115.449   1
  -5 -10  18 3128.54 142.444  -2
   1  10 -18 3128.54 142.444   1
   5  10 -17 7516.59 158.195  -2
  -1 -10  17 7516.59 158.195   1
   4  10 -16 4017.39 135.992  -2
  -1 -10  16 4017.39 135.992   1
   4  10 -15 2068.51 137.509  -2
  -1 -10  15 2068.51 137.509   1
   4  10 -14 4960.68 139.947  -2
  -1 -10  14 4960.68 139.947   1
   3  10 -13 7908.86 191.374  -2
  -1 -10  13 7908.86 191.374   1
   3  10 -12 439.515 112.518  -2
  -1 -10  12 439.515 112.518   1
   3  10 -11 6941.62 349.030  -2
  -1 -10  11 6941.62 349.030   1
   2  10 -10 38441.0 400.817  -2
  -1 -10  10 38441.0 400.817   1
   2  10  -9 1281.68 160.196  -2
  -1 -10   9 1281.68 160.196   1
   2  10  -8 38909.9 405.953  -2
  -1 -10   8 38909.9 405.953   1
  -1  10   7 1949.39 152.588  -2
   1 -10  -7 1949.39 152.588   1
   1  10  -6 864.132 109.831  -2
  -1 -10   6 864.132 109.831   1
   1  10  -5 323.557 78.6738  -2
  -1 -10   5 323.557 78.6738   1
   0  10   4 28349.6 198.235  -2
   1 -10  -4 28349.6 198.235   1
   0  10  -3 6703.64 130.960  -2
  -1 -10   3 6703.64 130.960   1
   0  10   2 8550.41 127.492  -2
   1 -10  -2 8550.41 127.492   1
   1  10   1 3416.06 101.250  -2
   1 -10  -1 3416.06 101.250   1
  -1  10   0 2583.01 97.4223  -2
  -1 -10   0 2583.01 97.4223   1
  -1  10   1 4553.24 103.082  -2
  -1 -10  -1 4553.24 103.082   1
   2  10  -2 4305.91 105.190  -2
   1 -10   2 4305.91 105.190   1
   2  10  -3 579.730 78.8833  -2
   1 -10   3 579.730 78.8833   1
  -2  10   4 36901.6 240.373  -2
  -1 -10  -4 36901.6 240.373   1
  -3  10   5 18473.3 179.226  -2
  -1 -10  -5 18473.3 179.226   1
  -3  10   6 17919.0 219.599  -2
  -1 -10  -6 17919.0 219.599   1
   3  10  -7 1850.81 139.864  -2
   1 -10   7 1850.81 139.864   1
   4  10  -8 4011.42 196.630  -2
   1 -10   8 4011.42 196.630   1
   4  10  -9 6921.28 295.555  -2
   1 -10   9 6921.28 295.555   1
   4  10 -10 20126.3 486.186  -2
   1 -10  10 20126.3 486.186   1
   5  10 -11 11227.9 433.836  -2
   1 -10  11 11227.9 433.836   1
   5  10 -12 24853.0 355.123  -2
   1 -10  12 24853.0 355.123   1
   5  10 -13 5819.92 145.764  -2
   1 -10  13 5819.92 145.764   1
   6  10 -14 5967.42 150.689  -2
   1 -10  14 5967.42 150.689   1
   6  10 -15 974.277 102.708  -2
   1 -10  15 974.277 102.708   1
  -6 -10  16 20234.7 194.793  -2
  -1  10 -16 20234.7 194.793   1
   7  10 -17 4867.98 141.564  -2
   1 -10  17 4867.98 141.564   1
   7  10 -18 18388.4 209.610  -2
   1 -10  18 18388.4 209.610   1
  -7 -10  19 3637.98 172.358  -2
  -1  10 -19 3637.98 172.358   1
   5  11 -17 6345.01 171.661  -2
  -1 -11  17 6345.01 171.661   1
   4  11 -16 10661.3 153.537  -2
  -1 -11  16 10661.3 153.537   1
   4  11 -15 4804.68 110.060  -2
  -1 -11  15 4804.68 110.060   1
  -4 -11  14 1330.67 92.0128  -2
   1  11 -14 1330.67 92.0128   1
   3  11 -13 16609.7 199.015  -2
  -1 -11  13 16609.7 199.015   1
   3  11 -12 1980.06 135.166  -2
  -1 -11  12 1980.06 135.166   1
   3  11 -11 2836.92 148.001  -2
  -1 -11  11 2836.92 148.001   1
   2  11 -10 1221.92 132.086  -2
  -1 -11  10 1221.92 132.086   1
   2  11  -9 3701.63 144.614  -2
  -1 -11   9 3701.63 144.614   1
   2  11  -8 1892.45 131.376  -2
  -1 -11   8 1892.45 131.376   1
   1  11  -7 11006.4 205.325  -2
  -1 -11   7 11006.4 205.325   1
   1  11  -6 10387.0 265.253  -2
  -1 -11   6 10387.0 265.253   1
  -1  11   5 21563.8 331.016  -2
   1 -11  -5 21563.8 331.016   1
   0  11  -4 4413.62 211.011  -2
  -1 -11   4 4413.62 211.011   1
   0  11  -3 13536.0 203.697  -2
  -1 -11   3 13536.0 203.697   1
   0  11  -2 5992.39 138.776  -2
  -1 -11   2 5992.39 138.776   1
  -1  11  -1 28476.8 244.483  -2
  -1 -11   1 28476.8 244.483   1
   1  11   0 13308.3 205.289  -2
   1 -11   0 13308.3 205.289   1
  -1  11   1 49602.0 290.385  -2
  -1 -11  -1 49602.0 290.385   1
   2  11  -2 13060.4 184.514  -2
   1 -11   2 13060.4 184.514   1
   2  11  -3 11995.6 265.775  -2
   1 -11   3 11995.6 265.775   1
   2  11  -4 786.685 164.191  -2
   1 -11   4 786.685 164.191   1
  -3  11   5 8827.30 231.190  -2
  -1 -11  -5 8827.30 231.190   1
   3  11  -6 1967.94 134.179  -2
   1 -11   6 1967.94 134.179   1
   3  11  -7 44668.5 334.026  -2
   1 -11   7 44668.5 334.026   1
   4  11  -8 1840.59 131.590  -2
   1 -11   8 1840.59 131.590   1
   4  11  -9 12028.0 229.812  -2
   1 -11   9 12028.0 229.812   1
   4  11 -10 827.463 154.195  -2
   1 -11  10 827.463 154.195   1
   5  11 -11 626.184 147.262  -2
   1 -11  11 626.184 147.262   1
   5  11 -12 633.457 141.654  -2
   1 -11  12 633.457 141.654   1
   5  11 -13 6341.72 176.287  -2
   1 -11  13 6341.72 176.287   1
   6  11 -14 2847.86 113.782  -2
   1 -11  14 2847.86 113.782   1
   6  11 -15 6116.18 121.446  -2
   1 -11  15 6116.18 121.446   1
   6  11 -16 4868.80 107.681  -2
   1 -11  16 4868.80 107.681   1
   7  11 -17 3867.06 145.719  -2
   1 -11  17 3867.06 145.719   1
   4  12 -14 3336.83 143.841  -2
  -1 -12  14 3336.83 143.841   1
   3  12 -13 699.763 98.7600  -2
  -1 -12  13 699.763 98.7600   1
   3  12 -12 2010.31 108.187  -2
  -1 -12  12 2010.31 108.187   1
   3  12 -11 1457.40 109.007  -2
  -1 -12  11 1457.40 109.007   1
   2  12 -10 10240.7 169.246  -2
  -1 -12  10 10240.7 169.246   1
   2  12  -9 3297.25 144.270  -2
  -1 -12   9 3297.25 144.270   1
   2  12  -8 15518.4 222.253  -2
  -1 -12   8 15518.4 222.253   1
   1  12  -7 2098.60 137.919  -2
  -1 -12   7 2098.60 137.919   1
   1  12  -6 417.081 76.5209  -2
  -1 -12   6 417.081 76.5209   1
   1  12  -5 2239.92 128.288  -2
  -1 -12   5 2239.92 128.288   1
   0  12  -4 11330.5 204.359  -2
  -1 -12   4 11330.5 204.359   1
   0  12  -3 4493.10 148.516  -2
  -1 -12   3 4493.10 148.516   1
   0  12   2 24524.0 230.315  -2
   1 -12  -2 24524.0 230.315   1
   1  12   1 2739.16 124.453  -2
   1 -12  -1 2739.16 124.453   1
   1  12   0 300.157 88.7706  -2
   1 -12   0 300.157 88.7706   1
   1  12  -1 1278.79 124.815  -2
   1 -12   1 1278.79 124.815   1
  -2  12   2 6726.64 191.352  -2
  -1 -12  -2 6726.64 191.352   1
  -2  12   3 4592.88 166.718  -2
  -1 -12  -3 4592.88 166.718   1
   2  12  -4 4937.44 183.733  -2
   1 -12   4 4937.44 183.733   1
   3  12  -5 2376.52 182.067  -2
   1 -12   5 2376.52 182.067   1
   3  12  -6 10921.7 270.257  -2
   1 -12   6 10921.7 270.257   1
   3  12  -7 2190.79 166.955  -2
   1 -12   7 2190.79 166.955   1
   4  12  -8 3062.33 169.300  -2
   1 -12   8 3062.33 169.300   1
   4  12  -9 5071.97 163.073  -2
   1 -12   9 5071.97 163.073   1
   4  12 -10 3791.49 137.104  -2
   1 -12  10 3791.49 137.104   1
   5  12 -11 1302.22 110.059  -2
   1 -12  11 1302.22 110.059   1
   5  12 -12 11681.0 176.310  -2
   1 -12  12 11681.0 176.310   1
   5  12 -13 2514.52 99.0131  -2
   1 -12  13 2514.52 99.0131   1
   6  12 -14 2172.73 191.163  -2
   1 -12  14 2172.73 191.163   1
   2  13 -10 1132.94 160.862  -2
  -1 -13  10 1132.94 160.862   1
   2  13  -9 3279.44 146.262  -2
  -1 -13   9 3279.44 146.262   1
   2  13  -8 2041.93 147.711  -2
  -1 -13   8 2041.93 147.711   1
   1  13  -7 2708.24 159.916  -2
  -1 -13   7 2708.24 159.916   1
   1  13  -6 1592.35 160.595  -2
  -1 -13   6 1592.35 160.595   1
   1  13  -5 7937.08 230.379  -2
  -1 -13   5 7937.08 230.379   1
   0  13  -4 2933.27 184.538  -2
  -1 -13   4 2933.27 184.538   1
   0  13  -3 5396.76 231.031  -2
  -1 -13   3 5396.76 231.031   1
   0  13  -2 1220.71 139.271  -2
  -1 -13   2 1220.71 139.271   1
  -1  13  -1 8499.86 315.170  -2
  -1 -13   1 8499.86 315.170   1
  -1  13   0 1060.51 235.602  -2
  -1 -13   0 1060.51 235.602   1
   1  13  -1 11292.3 380.211  -2
   1 -13   1 11292.3 380.211   1
   2  13  -2 1528.69 189.149  -2
   1 -13   2 1528.69 189.149   1
   2  13  -3 4778.58 230.742  -2
   1 -13   3 4778.58 230.742   1
   2  13  -4 1446.50 173.141  -2
   1 -13   4 1446.50 173.141   1
   3  13  -5 5006.52 211.263  -2
   1 -13   5 5006.52 211.263   1
   3  13  -6 3667.53 195.219  -2
   1 -13   6 3667.53 195.219   1
   3  13  -7 15775.4 266.119  -2
   1 -13   7 15775.4 266.119   1
   4  13  -8 8826.67 203.808  -2
   1 -13   8 8826.67 203.808   1
   4  13  -9 3190.41 151.541  -2
   1 -13   9 3190.41 151.541   1
   4  13 -10 380.083 155.435  -2
   1 -13  10 380.083 155.435   1
   8   0 -28 13357.9 240.674  -2
  -2   0  28 13357.9 240.674   1
  -7   0  26 65349.8 336.504  -2
   2   0 -26 65349.8 336.504   1
  -6   0  24 9061.92 178.257  -2
   2   0 -24 9061.92 178.257   1
  -2   0  22 816.829 107.168   1
  -5   0  22 3807.94 165.675  -2
   2   0 -22 3807.94 165.675   1
   5   0 -20 85754.8 839.654  -2
  -2   0  20 85754.8 839.654   1
   4   0 -18 37172.6 394.602  -2
  -2   0  18 37172.6 394.602   1
  -2   0  16 2168.41 162.896   1
  -3   0  16 11963.1 215.351  -2
   2   0 -16 11963.1 215.351   1
   3   0 -14 105124. 808.001  -2
  -2   0  14 105124. 808.001   1
  -2   0  12 8855.20 210.222  -2
   2   0 -12 8855.20 210.222   1
   2   0 -10 1581.19 72.4225   1
  -2   0   8 103160. 193.558   1
  -1   0   8 112820. 403.237  -2
   2   0  -8 112820. 403.237   1
   0   0   6 74457.1 160.891  -2
   2   0  -6 74457.1 160.891   1
  -2   0   4 3415.99 24.8769   1
   2   0  -2 158249. 148.581   1
   2   0   0 299208. 705.902  -2
   2   0   0 299208. 705.902   1
  -2   0  -2 157405. 196.613   1
   2   0   4 131428. 270.684   1
   3   0  -4 119578. 376.421  -2
   2   0   4 119578. 376.421   1
   4   0  -6 119923. 423.624  -2
   2   0   6 119923. 423.624   1
  -2   0  -8 54923.6 310.486   1
  -5   0   8 52300.8 247.391  -2
  -2   0  -8 52300.8 247.391   1
  -2   0 -10 52824.4 480.958   1
   7   0 -14 15042.5 179.820  -2
   2   0  14 15042.5 179.820   1
  -2   0 -16 62805.2 625.502   1
   7   0 -16 62633.7 396.329  -2
   2   0  16 62633.7 396.329   1
  -8   0  18 13702.8 246.993  -2
  -2   0 -18 13702.8 246.993   1
   9   0 -20 23081.0 310.667  -2
   2   0  20 23081.0 310.667   1
   2   0  22 16482.0 404.602   1
  -9   0  22 26333.2 421.505  -2
  -2   0 -22 26333.2 421.505   1
 -10   0  24 10944.2 310.959  -2
  -2   0 -24 10944.2 310.959   1
 -11   0  26 1332.94 120.658  -2
  -2   0 -26 1332.94 120.658   1
  12   0 -28 21947.3 295.496  -2
   2   0  28 21947.3 295.496   1
   8  -1 -28 163.697 48.6900  -2
  -2   1  28 163.697 48.6900   1
  -7   1  27 9890.76 127.497  -2
   2  -1 -27 9890.76 127.497   1
   7   1 -26 2569.74 72.3793  -2
  -2  -1  26 2569.74 72.3793   1
   2  -1 -25 16446.9 337.922   1
  -6  -1  25 22279.1 155.405  -2
   2   1 -25 22279.1 155.405   1
  -6  -1  24 6516.60 131.008  -2
   2   1 -24 6516.60 131.008   1
   6   1 -23 9375.17 184.567  -2
  -2  -1  23 9375.17 184.567   1
   2   1 -22 2595.83 107.447   1
   5  -1 -22 3000.96 165.381  -2
  -2   1  22 3000.96 165.381   1
  -5  -1  21 13394.2 195.119  -2
   2   1 -21 13394.2 195.119   1
   5  -1 -20 13666.6 202.428  -2
  -2   1  20 13666.6 202.428   1
  -2  -1  19 1351.30 100.647   1
  -4   1  19 12291.0 227.546  -2
   2  -1 -19 12291.0 227.546   1
  -4  -1  18 8523.27 158.651  -2
   2   1 -18 8523.27 158.651   1
   4  -1 -17 37184.5 298.097  -2
  -2   1  17 37184.5 298.097   1
  -2   1  16 1170.22 85.7868   1
  -3  -1  16 859.492 165.959  -2
   2   1 -16 859.492 165.959   1
  -3  -1  15 63240.6 417.393  -2
   2   1 -15 63240.6 417.393   1
   3   1 -14 1937.73 91.2992  -2
  -2  -1  14 1937.73 91.2992   1
  -2  -1  13 9326.34 191.954   1
  -2   1  13 11483.9 228.051  -2
   2  -1 -13 11483.9 228.051   1
   2   1 -12 12377.4 161.825  -2
  -2  -1  12 12377.4 161.825   1
   2  -1 -11 1897.84 54.2378  -2
  -2   1  11 1897.84 54.2378   1
   2   1 -10 23719.6 118.334   1
  -1   1  10 39369.8 210.542  -2
   2  -1 -10 39369.8 210.542   1
   1  -1  -9 112191. 254.967  -2
  -2   1   9 112191. 254.967   1
   2   1  -8 2185.86 43.4994   1
  -1   1   8 10733.0 112.872  -2
   2  -1  -8 10733.0 112.872   1
  -2  -1   7 150814. 174.531   1
   0   1   7 147871. 390.145  -2
   2  -1  -7 147871. 390.145   1
   0   1   6 228132. 275.088  -2
   2  -1  -6 228132. 275.088   1
   2   1  -5 30851.8 73.0009   1
   0   1   5 47025.2 172.269  -2
   2  -1  -5 47025.2 172.269   1
  -2   1   4 64528.8 78.7824   1
   1   1   4 154862. 445.970  -2
   2  -1  -4 154862. 445.970   1
   1   1   3 217628. 129.305  -2
   2  -1  -3 217628. 129.305   1
  -2  -1   2 47785.9 47.6932   1
   2  -1  -1 374513. 132.423   1
   2   1   1 378487. 295.101  -2
   2  -1  -1 378487. 295.101   1
   2  -1   0 6686.77 14.8312  -2
   2   1   0 6686.77 14.8312   1
  -2  -1  -1 14044.4 30.1607   1
   2  -1  -1 138005. 194.538  -2
   2   1   1 138005. 194.538   1
  -2  -1  -2 6686.60 28.1906   1
   3  -1  -2 7268.86 121.993  -2
   2   1   2 7268.86 121.993   1
  -3   1   3 128574. 153.806  -2
  -2  -1  -3 128574. 153.806   1
   2   1   4 17096.7 73.9915   1
  -3   1   4 71990.6 246.195  -2
  -2  -1  -4 71990.6 246.195   1
   2   1   5 7495.53 67.0639   1
   4  -1  -5 13008.4 107.219  -2
   2   1   5 13008.4 107.219   1
  -4   1   6 108526. 157.577  -2
  -2  -1  -6 108526. 157.577   1
   2   1   7 46805.7 165.963   1
   2   1   8 32167.0 160.305   1
  -5  -1   8 33133.0 243.599  -2
  -2   1  -8 33133.0 243.599   1
   5  -1  -9 41927.5 204.509  -2
   2   1   9 41927.5 204.509   1
  -2   1 -10 2243.70 50.7394   1
  -2  -1 -11 67410.2 487.823   1
  -6   1  11 85575.4 600.036  -2
  -2  -1 -11 85575.4 600.036   1
   6   1 -12 10425.1 157.030  -2
   2  -1  12 10425.1 157.030   1
  -2  -1 -13 89020.6 481.673   1
   6   1 -13 102544. 423.564  -2
   2  -1  13 102544. 423.564   1
   7   1 -14 22081.5 154.186  -2
   2  -1  14 22081.5 154.186   1
   7   1 -15 14348.7 168.262  -2
   2  -1  15 14348.7 168.262   1
  -2  -1 -16 5392.46 142.575   1
   7  -1 -16 8676.68 130.582  -2
   2   1  16 8676.68 130.582   1
   8   1 -17 63969.6 288.558  -2
   2  -1  17 63969.6 288.558   1
  -8  -1  18 8371.04 139.457  -2
  -2   1 -18 8371.04 139.457   1
   8  -1 -19 41052.5 315.280  -2
   2   1  19 41052.5 315.280   1
   9  -1 -20 12890.1 161.627  -2
   2   1  20 12890.1 161.627   1
   9  -1 -21 36798.1 318.129  -2
   2   1  21 36798.1 318.129   1
   2  -1  22 4879.61 179.674   1
  -9  -1  22 8423.19 276.284  -2
  -2   1 -22 8423.19 276.284   1
 -10   1  23 21477.5 387.469  -2
  -2  -1 -23 21477.5 387.469   1
 -10   1  24 12385.3 195.111  -2
  -2  -1 -24 12385.3 195.111   1
  -2   1 -25 39458.6 328.973   1
  10   1 -25 38891.7 260.697  -2
   2  -1  25 38891.7 260.697   1
  11  -1 -26 2528.12 92.3274  -2
   2   1  26 2528.12 92.3274   1
  11   1 -27 14946.0 152.225  -2
   2  -1  27 14946.0 152.225   1
  12   1 -28 1067.58 82.9743  -2
   2  -1  28 1067.58 82.9743   1
   8  -2 -28 22729.0 133.503  -2
  -2   2  28 22729.0 133.503   1
   7  -2 -27 878.426 70.3493  -2
  -2   2  27 878.426 70.3493   1
  -7   2  26 16791.0 144.111  -2
   2  -2 -26 16791.0 144.111   1
   2  -2 -25 704.539 128.069   1
   6   2 -25 1031.74 72.2058  -2
  -2  -2  25 1031.74 72.2058   1
   6   2 -24 14777.2 190.484  -2
  -2  -2  24 14777.2 190.484   1
  -6  -2  23 1559.49 154.522  -2
   2   2 -23 1559.49 154.522   1
  -5   2  22 10475.5 175.646  -2
   2  -2 -22 10475.5 175.646   1
  -5  -2  21 181.768 52.1192  -2
   2   2 -21 181.768 52.1192   1
  -5  -2  20 12412.6 202.922  -2
   2   2 -20 12412.6 202.922   1
  -2  -2  19 622.747 89.6345   1
  -4  -2  19 11283.4 352.213  -2
   2   2 -19 11283.4 352.213   1
  -4  -2  18 150214. 806.298  -2
   2   2 -18 150214. 806.298   1
  -4   2  17 10176.1 180.449  -2
   2  -2 -17 10176.1 180.449   1
   2  -2 -16 12267.6 331.247   1
   3   2 -16 35246.6 285.527  -2
  -2  -2  16 35246.6 285.527   1
  -3   2  15 4528.20 120.954  -2
   2  -2 -15 4528.20 120.954   1
  -3   2  14 76789.5 321.636  -2
   2  -2 -14 76789.5 321.636   1
   2  -2 -13 1983.08 113.782   1
  -2  -2  13 2965.97 128.338  -2
   2   2 -13 2965.97 128.338   1
  -2   2  12 175855. 578.448  -2
   2  -2 -12 175855. 578.448   1
  -2   2  11 1971.78 79.8755  -2
   2  -2 -11 1971.78 79.8755   1
  -2  -2  10 9129.60 97.3493   1
  -1   2  10 19690.1 151.889  -2
   2  -2 -10 19690.1 151.889   1
  -1   2   9 5165.73 68.9563  -2
   2  -2  -9 5165.73 68.9563   1
   2   2  -8 56358.6 179.448   1
   1   2  -8 109134. 213.744  -2
  -2  -2   8 109134. 213.744   1
  -2   2   7 19917.7 67.9545   1
   0   2   7 20365.1 95.7346  -2
   2  -2  -7 20365.1 95.7346   1
   0   2   6 53844.8 113.590  -2
   2  -2  -6 53844.8 113.590   1
  -2  -2   5 121054. 167.665   1
   0   2   5 129798. 226.806  -2
   2  -2  -5 129798. 226.806   1
  -2  -2   4 372576. 186.236   1
   1   2   4 381214. 492.155  -2
   2  -2  -4 381214. 492.155   1
  -1   2  -3 14051.7 29.2913  -2
  -2  -2   3 14051.7 29.2913   1
   2  -2  -2 12289.9 28.8676   1
  -1   2  -2 69983.0 181.390  -2
  -2  -2   2 69983.0 181.390   1
  -2  -2   1 41701.6 50.8863   1
  -2  -2  -1 48009.6 134.880  -2
  -2   2   1 48009.6 134.880   1
   2   2   0 82949.8 64.6089  -2
   2  -2   0 82949.8 64.6089   1
  -2  -2  -1 8034.88 29.6754   1
   2  -2  -1 22776.5 87.3718  -2
   2   2   1 22776.5 87.3718   1
  -2  -2  -2 149876. 141.973   1
   3  -2  -2 227713. 220.339  -2
   2   2   2 227713. 220.339   1
  -3   2   3 4769.29 29.3484  -2
  -2  -2  -3 4769.29 29.3484   1
  -2  -2  -4 295551. 250.069   1
  -3   2   4 314358. 494.912  -2
  -2  -2  -4 314358. 494.912   1
  -2  -2  -5 9593.03 64.5123   1
   4   2  -5 10592.4 95.4711  -2
   2  -2   5 10592.4 95.4711   1
  -4   2   6 16931.9 87.9693  -2
  -2  -2  -6 16931.9 87.9693   1
  -2   2  -7 18988.8 116.941   1
   4  -2  -7 24188.6 132.978  -2
   2   2   7 24188.6 132.978   1
  -2   2  -8 373584. 608.254   1
   5  -2  -8 425213. 479.134  -2
   2   2   8 425213. 479.134   1
  -5   2   9 13896.7 100.390  -2
  -2  -2  -9 13896.7 100.390   1
  -2  -2 -10 45845.9 210.733   1
  -5   2  10 50186.6 228.727  -2
  -2  -2 -10 50186.6 228.727   1
  -6   2  11 4551.81 86.6907  -2
  -2  -2 -11 4551.81 86.6907   1
   6   2 -12 91326.9 318.135  -2
   2  -2  12 91326.9 318.135   1
  -2  -2 -13 320.565 65.8091   1
  -6  -2  13 278.342 63.5841  -2
  -2   2 -13 278.342 63.5841   1
   7   2 -14 54573.0 219.764  -2
   2  -2  14 54573.0 219.764   1
   7  -2 -15 1128.76 66.4516  -2
   2   2  15 1128.76 66.4516   1
  -2   2 -16 18072.0 234.366   1
   7  -2 -16 20128.2 194.145  -2
   2   2  16 20128.2 194.145   1
   8   2 -17 1150.20 84.8908  -2
   2  -2  17 1150.20 84.8908   1
   8   2 -18 13095.1 211.238  -2
   2  -2  18 13095.1 211.238   1
  -2   2 -19 49665.7 643.122   1
  -8  -2  19 55179.2 331.626  -2
  -2   2 -19 55179.2 331.626   1
  -9  -2  20 9078.34 164.201  -2
  -2   2 -20 9078.34 164.201   1
  -9   2  21 406.770 74.5391  -2
  -2  -2 -21 406.770 74.5391   1
   2  -2  22 24169.8 463.436   1
  -9  -2  22 25646.7 444.694  -2
  -2   2 -22 25646.7 444.694   1
  10  -2 -23 10309.8 178.411  -2
   2   2  23 10309.8 178.411   1
  10  -2 -24 29170.0 317.772  -2
   2   2  24 29170.0 317.772   1
  -2   2 -25 3492.28 97.2214   1
 -10   2  25 2981.15 170.797  -2
  -2  -2 -25 2981.15 170.797   1
  11   2 -26 1908.55 84.1515  -2
   2  -2  26 1908.55 84.1515   1
  11   2 -27 2376.19 87.8241  -2
   2  -2  27 2376.19 87.8241   1
   7  -3 -28 1474.41 108.523  -2
  -2   3  28 1474.41 108.523   1
   8   3 -28 3300.53 124.431  -2
  -2  -3  28 3300.53 124.431   1
   7   3 -27 4023.15 87.6836  -2
  -2  -3  27 4023.15 87.6836   1
   7  -3 -26 1733.64 69.4079  -2
  -2   3  26 1733.64 69.4079   1
   2  -3 -25 4896.79 101.777   1
  -6   3  25 9021.61 184.206  -2
   2  -3 -25 9021.61 184.206   1
   6   3 -24 8197.93 156.748  -2
  -2  -3  24 8197.93 156.748   1
  -6  -3  23 27341.5 247.135  -2
   2   3 -23 27341.5 247.135   1
   2   3 -22 255.864 132.387   1
  -5  -3  22 2727.95 140.039  -2
   2   3 -22 2727.95 140.039   1
   5   3 -21 12330.7 163.753  -2
  -2  -3  21 12330.7 163.753   1
  -5   3  20 548.597 80.4846  -2
   2  -3 -20 548.597 80.4846   1
   2  -3 -19 275.613 160.665   1
   4   3 -19 7755.05 142.222  -2
  -2  -3  19 7755.05 142.222   1
  -4   3  18 372.873 124.338  -2
   2  -3 -18 372.873 124.338   1
  -4   3  17 45859.6 539.562  -2
   2  -3 -17 45859.6 539.562   1
  -3   3  16 5423.43 189.107  -2
   2  -3 -16 5423.43 189.107   1
   3   3 -15 9739.46 188.051  -2
  -2  -3  15 9739.46 188.051   1
  -3  -3  14 8786.10 152.315  -2
   2   3 -14 8786.10 152.315   1
  -2  -3  13 16241.6 241.747   1
   2   3 -13 23223.2 258.795  -2
  -2  -3  13 23223.2 258.795   1
  -2  -3  12 5236.39 99.9298  -2
   2   3 -12 5236.39 99.9298   1
   2  -3 -11 11004.4 130.057  -2
  -2   3  11 11004.4 130.057   1
   2   3 -10 5192.28 98.3071   1
  -1   3  10 6237.47 220.746  -2
   2  -3 -10 6237.47 220.746   1
   1   3  -9 135993. 316.758  -2
  -2  -3   9 135993. 316.758   1
  -2  -3   8 429.350 39.0832   1
   1   3  -8 756.737 54.8542  -2
  -2  -3   8 756.737 54.8542   1
  -2   3   7 139809. 181.824   1
   0   3   7 166994. 279.922  -2
   2  -3  -7 166994. 279.922   1
   0   3   6 18489.0 63.1242  -2
   2  -3  -6 18489.0 63.1242   1
   2  -3  -5 17233.0 87.5399   1
   0  -3   5 32271.3 86.7115  -2
   2   3  -5 32271.3 86.7115   1
   2   3  -4 58353.5 143.684   1
   1   3   4 95092.9 130.081  -2
   2  -3  -4 95092.9 130.081   1
  -1   3  -3 122500. 116.148  -2
  -2  -3   3 122500. 116.148   1
  -2  -3   2 216733. 167.807   1
  -1   3  -2 386026. 357.004  -2
  -2  -3   2 386026. 357.004   1
   2  -3  -1 67612.3 83.4089   1
   2   3   1 80209.8 155.771  -2
   2  -3  -1 80209.8 155.771   1
  -2   3   0 153.399 8.38883  -2
  -2  -3   0 153.399 8.38883   1
  -2  -3  -1 9113.72 33.3825   1
  -2   3   1 36346.8 76.4831  -2
  -2  -3  -1 36346.8 76.4831   1
  -2  -3  -2 68090.5 113.989   1
  -3   3   2 133386. 153.168  -2
  -2  -3  -2 133386. 153.168   1
  -3   3   3 245495. 179.070  -2
  -2  -3  -3 245495. 179.070   1
  -2  -3  -4 36490.2 83.3587   1
  -3   3   4 93893.5 172.938  -2
  -2  -3  -4 93893.5 172.938   1
  -2   3  -5 52529.1 162.210   1
  -4   3   5 101287. 162.455  -2
  -2  -3  -5 101287. 162.455   1
  -4   3   6 131745. 185.125  -2
  -2  -3  -6 131745. 185.125   1
  -2  -3  -7 235856. 339.755   1
   4  -3  -7 304463. 353.626  -2
   2   3   7 304463. 353.626   1
   2   3   8 1246.59 127.524   1
  -5   3   8 4960.79 66.9011  -2
  -2  -3  -8 4960.79 66.9011   1
  -5   3   9 12220.6 119.713  -2
  -2  -3  -9 12220.6 119.713   1
  -2  -3 -10 520.513 54.1629   1
  -5   3  10 11623.5 159.063  -2
  -2  -3 -10 11623.5 159.063   1
  -6   3  11 111239. 264.391  -2
  -2  -3 -11 111239. 264.391   1
  -6   3  12 1647.78 87.2125  -2
  -2  -3 -12 1647.78 87.2125   1
  -2  -3 -13 29840.9 368.157   1
  -6   3  13 68861.8 251.336  -2
  -2  -3 -13 68861.8 251.336   1
   7  -3 -14 23827.5 143.833  -2
   2   3  14 23827.5 143.833   1
  -7   3  15 26637.7 226.505  -2
  -2  -3 -15 26637.7 226.505   1
  -2  -3 -16 6413.39 154.581   1
  -7   3  16 15807.1 180.917  -2
  -2  -3 -16 15807.1 180.917   1
  -8  -3  17 47191.8 291.321  -2
  -2   3 -17 47191.8 291.321   1
   8   3 -18 4647.68 179.594  -2
   2  -3  18 4647.68 179.594   1
  -2   3 -19 58715.8 715.667   1
  -8  -3  19 83148.9 453.129  -2
  -2   3 -19 83148.9 453.129   1
  -9  -3  20 24527.7 315.291  -2
  -2   3 -20 24527.7 315.291   1
  -9  -3  21 35542.1 445.721  -2
  -2   3 -21 35542.1 445.721   1
  -2   3 -22 14102.7 343.225   1
  -9   3  22 16612.8 483.540  -2
  -2  -3 -22 16612.8 483.540   1
 -10   3  23 13692.6 199.906  -2
  -2  -3 -23 13692.6 199.906   1
 -10  -3  24 9722.16 156.550  -2
  -2   3 -24 9722.16 156.550   1
   2  -3  25 24470.2 162.333   1
 -10   3  25 33185.7 556.467  -2
  -2  -3 -25 33185.7 556.467   1
  11   3 -26 472.830 72.3117  -2
   2  -3  26 472.830 72.3117   1
  11   3 -27 11030.9 171.136  -2
   2  -3  27 11030.9 171.136   1
   7   4 -27 201.212 54.0389  -2
  -2  -4  27 201.212 54.0389   1
   7   4 -26 30506.3 240.855  -2
  -2  -4  26 30506.3 240.855   1
   2  -4 -25 2951.35 161.263   1
  -6   4  25 4428.33 213.979  -2
   2  -4 -25 4428.33 213.979   1
  -7  -4  25 3492.53 106.612  -2
   2   4 -25 3492.53 106.612   1
  -6  -4  24 18185.8 190.283  -2
   2   4 -24 18185.8 190.283   1
  -6  -4  23 301.655 58.0698  -2
   2   4 -23 301.655 58.0698   1
   2   4 -22 621.415 107.689   1
  -5  -4  21 4906.82 128.139  -2
   2   4 -21 4906.82 128.139   1
  -5   4  20 54515.1 342.101  -2
   2  -4 -20 54515.1 342.101   1
   2  -4 -19 3139.44 227.022   1
  -4  -4  19 4599.37 129.536  -2
   2   4 -19 4599.37 129.536   1
  -4   4  18 24727.4 257.488  -2
   2  -4 -18 24727.4 257.488   1
  -4   4  17 1212.77 95.3427  -2
   2  -4 -17 1212.77 95.3427   1
  -3   4  16 26645.7 201.186  -2
   2  -4 -16 26645.7 201.186   1
  -3   4  15 1828.57 94.8771  -2
   2  -4 -15 1828.57 94.8771   1
  -3  -4  14 59124.0 284.031  -2
   2   4 -14 59124.0 284.031   1
  -2   4  13 23184.9 171.265  -2
   2  -4 -13 23184.9 171.265   1
   2   4 -12 75734.4 337.876  -2
  -2  -4  12 75734.4 337.876   1
   2   4 -11 2326.76 96.0271  -2
  -2  -4  11 2326.76 96.0271   1
   2   4 -10 46261.9 370.059   1
  -1   4  10 87634.2 389.410  -2
   2  -4 -10 87634.2 389.410   1
  -1   4   9 20696.1 133.420  -2
   2  -4  -9 20696.1 133.420   1
  -1   4   8 103289. 233.655  -2
   2  -4  -8 103289. 233.655   1
   2   4  -7 1817.09 153.433   1
   0   4   7 18291.7 101.727  -2
   2  -4  -7 18291.7 101.727   1
   0   4  -6 82813.3 193.126  -2
  -2  -4   6 82813.3 193.126   1
   2   4  -5 879.135 115.497   1
   0   4   5 829.134 36.7412  -2
   2  -4  -5 829.134 36.7412   1
  -2  -4   4 2822.45 78.5073   1
   1   4   4 9449.65 56.9853  -2
   2  -4  -4 9449.65 56.9853   1
  -1   4  -3 49740.9 118.120  -2
  -2  -4   3 49740.9 118.120   1
  -2   4   2 9606.81 67.4604   1
  -1   4  -2 16749.5 68.6272  -2
  -2  -4   2 16749.5 68.6272   1
  -2  -4   1 12169.2 78.8223   1
  -2   4  -1 13611.0 70.3985  -2
  -2  -4   1 13611.0 70.3985   1
   2  -4   0 69725.4 101.352  -2
   2   4   0 69725.4 101.352   1
   2   4   1 1747.64 25.2762   1
   2   4  -1 6403.93 42.0241  -2
   2  -4   1 6403.93 42.0241   1
  -2   4  -2 51892.1 102.176   1
  -3   4   2 64923.9 85.3264  -2
  -2  -4  -2 64923.9 85.3264   1
  -3   4   3 12020.7 43.5272  -2
  -2  -4  -3 12020.7 43.5272   1
   2  -4   4 844.031 50.6071   1
  -3   4   4 7383.63 64.9931  -2
  -2  -4  -4 7383.63 64.9931   1
  -2   4  -5 850.978 122.687   1
  -4   4   5 11869.1 71.9661  -2
  -2  -4  -5 11869.1 71.9661   1
  -4   4   6 154050. 313.503  -2
  -2  -4  -6 154050. 313.503   1
   2  -4   7 10892.0 119.020   1
   4   4  -7 12271.4 134.145  -2
   2  -4   7 12271.4 134.145   1
  -5   4   8 127481. 280.689  -2
  -2  -4  -8 127481. 280.689   1
  -5   4   9 1894.20 73.7517  -2
  -2  -4  -9 1894.20 73.7517   1
   2  -4  10 63878.1 637.356   1
   5   4 -10 66684.9 258.065  -2
   2  -4  10 66684.9 258.065   1
   6   4 -11 5150.32 86.7833  -2
   2  -4  11 5150.32 86.7833   1
  -6   4  12 1939.89 77.8133  -2
  -2  -4 -12 1939.89 77.8133   1
  -2   4 -13 22224.6 256.344   1
   6   4 -13 27203.5 191.895  -2
   2  -4  13 27203.5 191.895   1
  -7  -4  14 52255.6 243.767  -2
  -2   4 -14 52255.6 243.767   1
   7   4 -15 3768.13 108.595  -2
   2  -4  15 3768.13 108.595   1
  -2   4 -16 6365.16 159.732   1
  -7   4  16 7907.08 250.531  -2
  -2  -4 -16 7907.08 250.531   1
  -8   4  17 794.139 105.680  -2
  -2  -4 -17 794.139 105.680   1
  -8   4  18 59662.8 466.523  -2
  -2  -4 -18 59662.8 466.523   1
  -2   4 -19-32.7128 127.001   1
  -8   4  19 386.475 106.567  -2
  -2  -4 -19 386.475 106.567   1
  -9   4  20 16686.2 303.595  -2
  -2  -4 -20 16686.2 303.595   1
  -9   4  21 2970.94 173.648  -2
  -2  -4 -21 2970.94 173.648   1
   2   4  22 10611.9 220.727   1
  -9  -4  22 18841.0 274.813  -2
  -2   4 -22 18841.0 274.813   1
  10   4 -23 3229.63 108.138  -2
   2  -4  23 3229.63 108.138   1
 -10   4  24 9493.84 149.943  -2
  -2  -4 -24 9493.84 149.943   1
  -2   4 -25 934.408 103.752   1
 -10   4  25 1781.55 214.470  -2
  -2  -4 -25 1781.55 214.470   1
  11   4 -25 1029.48 105.071  -2
   2  -4  25 1029.48 105.071   1
 -11   4  26 1775.91 109.975  -2
  -2  -4 -26 1775.91 109.975   1
  11   4 -27 2053.64 121.986  -2
   2  -4  27 2053.64 121.986   1
  -7   5  26 1317.24 83.7833  -2
   2  -5 -26 1317.24 83.7833   1
  -6   5  25 11086.8 266.313  -2
   2  -5 -25 11086.8 266.313   1
  -7  -5  25 11114.2 199.244  -2
   2   5 -25 11114.2 199.244   1
  -6   5  24 1720.93 85.1868  -2
   2  -5 -24 1720.93 85.1868   1
   6   5 -23 14576.4 157.076  -2
  -2  -5  23 14576.4 157.076   1
   2  -5 -22 622.669 145.823   1
  -5  -5  22 622.611 68.2088  -2
   2   5 -22 622.611 68.2088   1
  -5  -5  21 35595.6 507.021  -2
   2   5 -21 35595.6 507.021   1
  -5   5  20 2398.99 99.5602  -2
   2  -5 -20 2398.99 99.5602   1
  -4  -5  19 17732.4 159.848  -2
   2   5 -19 17732.4 159.848   1
  -4   5  18 974.648 91.7794  -2
   2  -5 -18 974.648 91.7794   1
  -4   5  17 33702.7 260.654  -2
   2  -5 -17 33702.7 260.654   1
   3   5 -16 990.234 83.0153  -2
  -2  -5  16 990.234 83.0153   1
  -3  -5  15 88627.0 419.030  -2
   2   5 -15 88627.0 419.030   1
  -3   5  14 9528.91 142.390  -2
   2  -5 -14 9528.91 142.390   1
  -2   5  13 1247.19 80.5673  -2
   2  -5 -13 1247.19 80.5673   1
  -2   5  12 502.701 75.2194  -2
   2  -5 -12 502.701 75.2194   1
  -2   5  11 20823.5 174.841  -2
   2  -5 -11 20823.5 174.841   1
   2   5 -10 10753.1 202.801   1
  -1   5  10 11084.6 136.999  -2
   2  -5 -10 11084.6 136.999   1
  -1  -5   9 187112. 481.391  -2
   2   5  -9 187112. 481.391   1
  -1   5   8 74702.7 245.991  -2
   2  -5  -8 74702.7 245.991   1
   2   5  -7 7487.00 138.596   1
   0   5   7 8444.02 105.037  -2
   2  -5  -7 8444.02 105.037   1
   0   5   6 4075.43 65.2011  -2
   2  -5  -6 4075.43 65.2011   1
   0   5   5 38342.2 122.179  -2
   2  -5  -5 38342.2 122.179   1
   2   5  -4 394.295 50.4663   1
   1   5   4 10191.7 78.7347  -2
   2  -5  -4 10191.7 78.7347   1
   1   5   3 113926. 206.146  -2
   2  -5  -3 113926. 206.146   1
   2   5  -2 22982.1 270.473   1
   1   5   2 25676.7 125.094  -2
   2  -5  -2 25676.7 125.094   1
   2   5  -1 63743.3 236.814   1
  -2   5  -1 78030.0 215.500  -2
  -2  -5   1 78030.0 215.500   1
  -2   5   0 658.950 36.7629  -2
  -2  -5   0 658.950 36.7629   1
  -2   5  -1 9230.64 80.0167   1
  -2   5   1 34127.3 120.686  -2
  -2  -5  -1 34127.3 120.686   1
  -2  -5  -2 271.832 43.7727   1
  -3   5   2 397.180 49.5224  -2
  -2  -5  -2 397.180 49.5224   1
  -3  -5   3 53846.6 160.175  -2
  -2   5  -3 53846.6 160.175   1
  -2   5  -4 3146.04 65.0974   1
  -3   5   4 26648.4 141.323  -2
  -2  -5  -4 26648.4 141.323   1
  -2   5  -5 7722.72 170.598   1
  -4   5   5 11630.2 99.6939  -2
  -2  -5  -5 11630.2 99.6939   1
  -4   5   6 2203.94 77.7695  -2
  -2  -5  -6 2203.94 77.7695   1
  -4   5   7 37771.2 179.051  -2
  -2  -5  -7 37771.2 179.051   1
  -5   5   8 5594.71 95.7644  -2
  -2  -5  -8 5594.71 95.7644   1
  -5   5   9 32925.2 218.619  -2
  -2  -5  -9 32925.2 218.619   1
  -5   5  10 553.511 59.6585  -2
  -2  -5 -10 553.511 59.6585   1
  -6   5  11 41248.1 195.941  -2
  -2  -5 -11 41248.1 195.941   1
  -6   5  12 11478.1 145.865  -2
  -2  -5 -12 11478.1 145.865   1
  -2   5 -13 33198.9 319.933   1
  -6   5  13 39085.2 307.576  -2
  -2  -5 -13 39085.2 307.576   1
  -7   5  14 5430.32 119.778  -2
  -2  -5 -14 5430.32 119.778   1
  -7   5  15 21973.3 236.126  -2
  -2  -5 -15 21973.3 236.126   1
  -2  -5 -16 10912.1 259.393   1
  -7   5  16 13967.0 193.637  -2
  -2  -5 -16 13967.0 193.637   1
  -8  -5  17 33280.7 263.849  -2
  -2   5 -17 33280.7 263.849   1
  -8   5  18 4732.10 180.247  -2
  -2  -5 -18 4732.10 180.247   1
  -2   5 -19 53878.3 675.333   1
  -8   5  19 63967.4 495.121  -2
  -2  -5 -19 63967.4 495.121   1
  -9  -5  20 4079.96 179.013  -2
  -2   5 -20 4079.96 179.013   1
   9   5 -21 10053.9 180.027  -2
   2  -5  21 10053.9 180.027   1
   2   5  22 57.3471 86.9603   1
   9   5 -22 1854.42 93.8482  -2
   2  -5  22 1854.42 93.8482   1
  10   5 -23 12318.3 178.563  -2
   2  -5  23 12318.3 178.563   1
 -10   5  24 4746.76 111.624  -2
  -2  -5 -24 4746.76 111.624   1
 -10   5  25 33434.1 495.916  -2
  -2  -5 -25 33434.1 495.916   1
  11   5 -25 27799.7 369.996  -2
   2  -5  25 27799.7 369.996   1
  11   5 -26 2227.95 115.832  -2
   2  -5  26 2227.95 115.832   1
  -6   6  25 787.577 125.181  -2
   2  -6 -25 787.577 125.181   1
  -7  -6  25 632.958 99.1274  -2
   2   6 -25 632.958 99.1274   1
  -6  -6  24 22639.6 233.565  -2
   2   6 -24 22639.6 233.565   1
  -6  -6  23 6480.46 129.210  -2
   2   6 -23 6480.46 129.210   1
  -5  -6  22 4061.18 92.2460  -2
   2   6 -22 4061.18 92.2460   1
  -5  -6  21 13098.1 164.360  -2
   2   6 -21 13098.1 164.360   1
  -5  -6  20 36970.8 445.529  -2
   2   6 -20 36970.8 445.529   1
  -4   6  19 3241.13 94.3872  -2
   2  -6 -19 3241.13 94.3872   1
  -4   6  18 51977.7 319.887  -2
   2  -6 -18 51977.7 319.887   1
  -4  -6  17 5914.67 118.672  -2
   2   6 -17 5914.67 118.672   1
  -3   6  16 12934.9 149.103  -2
   2  -6 -16 12934.9 149.103   1
  -3   6  15 20871.0 204.644  -2
   2  -6 -15 20871.0 204.644   1
   3   6 -14 25787.0 200.853  -2
  -2  -6  14 25787.0 200.853   1
  -2  -6  13 20487.6 156.276  -2
   2   6 -13 20487.6 156.276   1
  -2   6  12 61902.2 318.502  -2
   2  -6 -12 61902.2 318.502   1
  -2  -6  11 6245.65 114.975  -2
   2   6 -11 6245.65 114.975   1
  -1   6  10 39778.2 202.854  -2
   2  -6 -10 39778.2 202.854   1
  -1   6   9 9291.58 125.006  -2
   2  -6  -9 9291.58 125.006   1
  -1   6   8 193033. 425.117  -2
   2  -6  -8 193033. 425.117   1
   2   6  -7 4840.07 141.230   1
   0   6   7 19403.1 134.471  -2
   2  -6  -7 19403.1 134.471   1
   0   6   6 112952. 289.662  -2
   2  -6  -6 112952. 289.662   1
   0  -6   5 22773.4 120.463  -2
   2   6  -5 22773.4 120.463   1
   2   6  -4 33574.8 377.209   1
   1   6   4 43973.9 139.196  -2
   2  -6  -4 43973.9 139.196   1
  -1   6  -3 822.528 45.4990  -2
  -2  -6   3 822.528 45.4990   1
   2   6  -2 2592.70 127.150   1
  -1   6  -2 10855.2 154.567  -2
  -2  -6   2 10855.2 154.567   1
  -2  -6   1 1395.66 152.101   1
   2   6   1 6644.01 116.576  -2
   2  -6  -1 6644.01 116.576   1
  -2   6   0 34012.2 232.107  -2
  -2  -6   0 34012.2 232.107   1
  -2   6   1 18244.7 141.726  -2
  -2  -6  -1 18244.7 141.726   1
  -3   6   2 216333. 320.894  -2
  -2  -6  -2 216333. 320.894   1
  -3   6   3 57143.2 224.848  -2
  -2  -6  -3 57143.2 224.848   1
  -2   6  -4 4663.20 103.078   1
  -3   6   4 8876.90 100.159  -2
  -2  -6  -4 8876.90 100.159   1
  -4   6   5 16743.1 112.491  -2
  -2  -6  -5 16743.1 112.491   1
  -4   6   6 75887.2 258.766  -2
  -2  -6  -6 75887.2 258.766   1
  -2   6  -7 19973.7 301.570   1
  -4   6   7 23509.0 141.009  -2
  -2  -6  -7 23509.0 141.009   1
  -5   6   8 81948.9 259.681  -2
  -2  -6  -8 81948.9 259.681   1
  -5   6   9 2579.93 82.6683  -2
  -2  -6  -9 2579.93 82.6683   1
  -2   6 -10 53403.9 562.910   1
  -5   6  10 63579.4 270.770  -2
  -2  -6 -10 63579.4 270.770   1
  -6  -6  11 16894.5 157.667  -2
  -2   6 -11 16894.5 157.667   1
   6   6 -12 1084.36 86.6105  -2
   2  -6  12 1084.36 86.6105   1
  -2   6 -13 908.207 136.324   1
  -6   6  13 1730.90 112.455  -2
  -2  -6 -13 1730.90 112.455   1
  -7   6  14 11693.8 190.382  -2
  -2  -6 -14 11693.8 190.382   1
  -7   6  15 3175.18 132.733  -2
  -2  -6 -15 3175.18 132.733   1
  -2   6 -16 30199.6 501.585   1
  -7   6  16 34726.5 258.861  -2
  -2  -6 -16 34726.5 258.861   1
  -8   6  17 703.843 86.7451  -2
  -2  -6 -17 703.843 86.7451   1
  -8   6  18 12807.3 216.748  -2
  -2  -6 -18 12807.3 216.748   1
  -2   6 -19 82.1287 113.200   1
  -8   6  19 1477.81 243.276  -2
  -2  -6 -19 1477.81 243.276   1
  -9   6  20 11432.6 181.156  -2
  -2  -6 -20 11432.6 181.156   1
  -9  -6  21 5297.14 141.785  -2
  -2   6 -21 5297.14 141.785   1
  -9  -6  22 19272.3 200.894  -2
  -2   6 -22 19272.3 200.894   1
 -10  -6  23 1118.60 86.0916  -2
  -2   6 -23 1118.60 86.0916   1
 -10   6  24 7624.53 168.879  -2
  -2  -6 -24 7624.53 168.879   1
   2  -6  25 112.730 55.4847   1
 -10   6  25 648.517 158.903  -2
  -2  -6 -25 648.517 158.903   1
  -6  -7  24 849.641 83.2025  -2
   2   7 -24 849.641 83.2025   1
  -6  -7  23 18726.4 236.217  -2
   2   7 -23 18726.4 236.217   1
  -5  -7  22 2518.89 95.6288  -2
   2   7 -22 2518.89 95.6288   1
  -5  -7  21 13913.0 150.617  -2
   2   7 -21 13913.0 150.617   1
  -5   7  20 606.200 77.4571  -2
   2  -7 -20 606.200 77.4571   1
   4   7 -19 4668.59 136.966  -2
  -2  -7  19 4668.59 136.966   1
  -4  -7  18 5959.67 200.873  -2
   2   7 -18 5959.67 200.873   1
  -4  -7  17 40729.4 307.481  -2
   2   7 -17 40729.4 307.481   1
  -3  -7  16 381.063 73.7002  -2
   2   7 -16 381.063 73.7002   1
  -3   7  15 7147.00 141.987  -2
   2  -7 -15 7147.00 141.987   1
  -3   7  14 1566.83 93.5727  -2
   2  -7 -14 1566.83 93.5727   1
  -2   7  13 65565.6 294.872  -2
   2  -7 -13 65565.6 294.872   1
  -2   7  12 17203.9 199.586  -2
   2  -7 -12 17203.9 199.586   1
  -2   7  11 20530.2 190.387  -2
   2  -7 -11 20530.2 190.387   1
   1   7 -10 9157.18 140.654  -2
  -2  -7  10 9157.18 140.654   1
  -1   7   9 26730.9 195.330  -2
   2  -7  -9 26730.9 195.330   1
  -1  -7   8 21574.0 144.971  -2
   2   7  -8 21574.0 144.971   1
   0   7   7 15541.8 110.998  -2
   2  -7  -7 15541.8 110.998   1
   0   7   6 17863.9 130.472  -2
   2  -7  -6 17863.9 130.472   1
   0   7   5 8296.99 83.4802  -2
   2  -7  -5 8296.99 83.4802   1
   1   7   4 6925.55 87.5203  -2
   2  -7  -4 6925.55 87.5203   1
   1   7   3 34109.5 150.964  -2
   2  -7  -3 34109.5 150.964   1
   1   7   2 7802.31 77.3528  -2
   2  -7  -2 7802.31 77.3528   1
  -2   7  -1 57846.8 184.534  -2
  -2  -7   1 57846.8 184.534   1
  -2   7   0 5683.21 95.9274  -2
  -2  -7   0 5683.21 95.9274   1
   2   7  -1 38035.2 178.524  -2
   2  -7   1 38035.2 178.524   1
  -3   7   2 14336.3 116.555  -2
  -2  -7  -2 14336.3 116.555   1
  -3   7   3 30712.3 178.092  -2
  -2  -7  -3 30712.3 178.092   1
  -3   7   4 23752.2 127.715  -2
  -2  -7  -4 23752.2 127.715   1
  -4   7   5 22112.8 137.043  -2
  -2  -7  -5 22112.8 137.043   1
   4   7  -6 1701.35 64.3132  -2
   2  -7   6 1701.35 64.3132   1
   4   7  -7 26908.7 168.234  -2
   2  -7   7 26908.7 168.234   1
   5   7  -8 3438.42 83.8864  -2
   2  -7   8 3438.42 83.8864   1
  -5   7   9 21539.3 213.184  -2
  -2  -7  -9 21539.3 213.184   1
  -2   7 -10 160.602 101.878   1
  -5   7  10 1277.11 112.657  -2
  -2  -7 -10 1277.11 112.657   1
  -6   7  11 94839.6 409.036  -2
  -2  -7 -11 94839.6 409.036   1
  -6   7  12 14275.3 209.129  -2
  -2  -7 -12 14275.3 209.129   1
  -6   7  13 11229.3 147.256  -2
  -2  -7 -13 11229.3 147.256   1
  -7  -7  14 2298.69 91.6705  -2
  -2   7 -14 2298.69 91.6705   1
  -7   7  15 23189.9 223.362  -2
  -2  -7 -15 23189.9 223.362   1
  -2  -7 -16 62.9701 115.282   1
  -7  -7  16 1229.71 89.1868  -2
  -2   7 -16 1229.71 89.1868   1
  -8  -7  17 51476.0 463.588  -2
  -2   7 -17 51476.0 463.588   1
   8   7 -18 2126.68 114.778  -2
   2  -7  18 2126.68 114.778   1
  -2   7 -19 21028.2 382.182   1
  -8  -7  19 27803.6 295.204  -2
  -2   7 -19 27803.6 295.204   1
   9   7 -20 5465.06 126.378  -2
   2  -7  20 5465.06 126.378   1
   9   7 -21 9118.09 148.298  -2
   2  -7  21 9118.09 148.298   1
  -9   7  22 3747.90 158.711  -2
  -2  -7 -22 3747.90 158.711   1
 -10   7  23 14396.7 175.011  -2
  -2  -7 -23 14396.7 175.011   1
 -10   7  24 3141.72 131.674  -2
  -2  -7 -24 3141.72 131.674   1
  -6  -8  23 1189.70 155.626  -2
   2   8 -23 1189.70 155.626   1
  -5  -8  22 9328.07 178.945  -2
   2   8 -22 9328.07 178.945   1
  -5   8  21 1268.36 82.2840  -2
   2  -8 -21 1268.36 82.2840   1
  -5  -8  20 23963.9 189.275  -2
   2   8 -20 23963.9 189.275   1
  -4  -8  19 13572.1 135.573  -2
   2   8 -19 13572.1 135.573   1
  -4  -8  18 29957.3 262.763  -2
   2   8 -18 29957.3 262.763   1
  -4  -8  17 3980.84 248.703  -2
   2   8 -17 3980.84 248.703   1
  -3   8  16 4267.35 141.390  -2
   2  -8 -16 4267.35 141.390   1
  -3   8  15 10014.4 198.046  -2
   2  -8 -15 10014.4 198.046   1
  -3  -8  14 3201.57 126.240  -2
   2   8 -14 3201.57 126.240   1
  -2   8  13 15308.9 192.562  -2
   2  -8 -13 15308.9 192.562   1
  -2   8  12 104581. 569.402  -2
   2  -8 -12 104581. 569.402   1
  -2   8  11 759.671 97.6674  -2
   2  -8 -11 759.671 97.6674   1
   1   8 -10 39180.7 280.209  -2
  -2  -8  10 39180.7 280.209   1
  -1   8   9 4300.68 117.698  -2
   2  -8  -9 4300.68 117.698   1
   1   8  -8 25819.8 173.867  -2
  -2  -8   8 25819.8 173.867   1
   0   8   7 3899.40 95.2848  -2
   2  -8  -7 3899.40 95.2848   1
   0   8   6 99848.3 330.165  -2
   2  -8  -6 99848.3 330.165   1
   0   8  -5 10498.8 109.377  -2
  -2  -8   5 10498.8 109.377   1
  -1   8  -4 50721.7 193.950  -2
  -2  -8   4 50721.7 193.950   1
   1   8   3 15831.4 138.323  -2
   2  -8  -3 15831.4 138.323   1
   1   8   2 4488.31 87.2663  -2
   2  -8  -2 4488.31 87.2663   1
   2   8   1 11410.2 103.340  -2
   2  -8  -1 11410.2 103.340   1
  -2   8   0 28029.5 172.001  -2
  -2  -8   0 28029.5 172.001   1
   2   8  -1 5673.29 89.0004  -2
   2  -8   1 5673.29 89.0004   1
   3   8  -2 66122.9 255.236  -2
   2  -8   2 66122.9 255.236   1
  -3   8   3 49137.1 261.363  -2
  -2  -8  -3 49137.1 261.363   1
  -3   8   4 18132.3 155.814  -2
  -2  -8  -4 18132.3 155.814   1
  -4   8   5 3981.72 107.381  -2
  -2  -8  -5 3981.72 107.381   1
  -4   8   6 22612.4 190.897  -2
  -2  -8  -6 22612.4 190.897   1
  -4   8   7 20225.4 157.095  -2
  -2  -8  -7 20225.4 157.095   1
  -5   8   8 35255.3 227.580  -2
  -2  -8  -8 35255.3 227.580   1
  -5   8   9 72520.2 418.838  -2
  -2  -8  -9 72520.2 418.838   1
  -5   8  10 35338.0 248.689  -2
  -2  -8 -10 35338.0 248.689   1
  -6   8  11 3776.59 126.778  -2
  -2  -8 -11 3776.59 126.778   1
  -6   8  12 10536.4 191.236  -2
  -2  -8 -12 10536.4 191.236   1
  -6  -8  13 1862.99 106.763  -2
  -2   8 -13 1862.99 106.763   1
  -7   8  14 24598.4 262.694  -2
  -2  -8 -14 24598.4 262.694   1
  -7   8  15 11204.5 182.443  -2
  -2  -8 -15 11204.5 182.443   1
   7   8 -16 37528.8 366.967  -2
   2  -8  16 37528.8 366.967   1
  -8   8  17 1493.34 109.190  -2
  -2  -8 -17 1493.34 109.190   1
  -8  -8  18 672.787 96.8716  -2
  -2   8 -18 672.787 96.8716   1
  -8  -8  19 6208.52 124.638  -2
  -2   8 -19 6208.52 124.638   1
   9   8 -20 2319.14 119.704  -2
   2  -8  20 2319.14 119.704   1
  -9  -8  21 569.265 79.4153  -2
  -2   8 -21 569.265 79.4153   1
  -9  -8  22 19047.5 347.433  -2
  -2   8 -22 19047.5 347.433   1
   2   9 -22 367.771 98.0554   1
  -5  -9  21 27569.4 475.494  -2
   2   9 -21 27569.4 475.494   1
  -5  -9  20 911.515 178.443  -2
   2   9 -20 911.515 178.443   1
  -4  -9  19 9771.99 309.627  -2
   2   9 -19 9771.99 309.627   1
  -4  -9  18 12985.1 206.710  -2
   2   9 -18 12985.1 206.710   1
   4   9 -17 7301.98 134.033  -2
  -2  -9  17 7301.98 134.033   1
  -3   9  16 827.357 86.7825  -2
   2  -9 -16 827.357 86.7825   1
   3   9 -15 22438.0 294.579  -2
  -2  -9  15 22438.0 294.579   1
  -2   9  13 2396.84 166.067  -2
   2  -9 -13 2396.84 166.067   1
   2   9 -12 17725.6 282.202  -2
  -2  -9  12 17725.6 282.202   1
   2   9 -11 42524.3 303.096  -2
  -2  -9  11 42524.3 303.096   1
   1   9 -10 5001.14 147.180  -2
  -2  -9  10 5001.14 147.180   1
   1   9  -9 52419.6 418.897  -2
  -2  -9   9 52419.6 418.897   1
   1   9  -8 14522.0 176.038  -2
  -2  -9   8 14522.0 176.038   1
   0   9  -7 7159.59 111.872  -2
  -2  -9   7 7159.59 111.872   1
   0   9   6 32616.4 227.362  -2
   2  -9  -6 32616.4 227.362   1
   0   9  -5 15770.6 158.558  -2
  -2  -9   5 15770.6 158.558   1
   1   9   4 13375.9 148.660  -2
   2  -9  -4 13375.9 148.660   1
   1   9   3 12022.3 135.605  -2
   2  -9  -3 12022.3 135.605   1
  -1   9  -2 41150.1 206.696  -2
  -2  -9   2 41150.1 206.696   1
   2   9   1 17585.3 146.948  -2
   2  -9  -1 17585.3 146.948   1
   2   9   0 1301.74 70.7657  -2
   2  -9   0 1301.74 70.7657   1
  -2   9   1 7620.65 108.669  -2
  -2  -9  -1 7620.65 108.669   1
   3   9  -2 1714.25 84.2159  -2
   2  -9   2 1714.25 84.2159   1
   3   9  -3 9352.78 133.443  -2
   2  -9   3 9352.78 133.443   1
   3   9  -4 20421.6 163.202  -2
   2  -9   4 20421.6 163.202   1
  -4   9   5 47832.1 271.670  -2
  -2  -9  -5 47832.1 271.670   1
   4   9  -6 7228.26 147.903  -2
   2  -9   6 7228.26 147.903   1
  -4   9   7 37083.3 272.318  -2
  -2  -9  -7 37083.3 272.318   1
  -5   9   8 1019.47 152.897  -2
  -2  -9  -8 1019.47 152.897   1
  -5  -9   9 32356.3 334.555  -2
  -2   9  -9 32356.3 334.555   1
   5   9 -10 12185.6 208.585  -2
   2  -9  10 12185.6 208.585   1
  -6   9  11 31558.6 310.206  -2
  -2  -9 -11 31558.6 310.206   1
  -6   9  12 4202.06 182.868  -2
  -2  -9 -12 4202.06 182.868   1
   6   9 -13 38519.1 610.875  -2
   2  -9  13 38519.1 610.875   1
  -7  -9  14 2242.49 144.989  -2
  -2   9 -14 2242.49 144.989   1
   7   9 -15 9474.30 224.987  -2
   2  -9  15 9474.30 224.987   1
  -7  -9  16 1964.31 126.219  -2
  -2   9 -16 1964.31 126.219   1
  -8  -9  17 23475.3 349.141  -2
  -2   9 -17 23475.3 349.141   1
   8   9 -18 5890.99 163.396  -2
   2  -9  18 5890.99 163.396   1
   2  -9  19 14638.8 259.693   1
   8   9 -19 15646.8 223.246  -2
   2  -9  19 15646.8 223.246   1
   9   9 -20 2157.62 105.604  -2
   2  -9  20 2157.62 105.604   1
  -9  -9  21 5929.36 231.502  -2
  -2   9 -21 5929.36 231.502   1
   5  10 -20 13830.2 294.458  -2
  -2 -10  20 13830.2 294.458   1
   4  10 -19 3801.42 115.624  -2
  -2 -10  19 3801.42 115.624   1
  -4 -10  18 17529.9 393.754  -2
   2  10 -18 17529.9 393.754   1
  -4 -10  17 3557.65 158.517  -2
   2  10 -17 3557.65 158.517   1
   3  10 -16 19213.3 207.612  -2
  -2 -10  16 19213.3 207.612   1
   3  10 -15 3769.32 152.792  -2
  -2 -10  15 3769.32 152.792   1
   3  10 -14 6418.77 184.290  -2
  -2 -10  14 6418.77 184.290   1
   2  10 -13 5496.57 161.834  -2
  -2 -10  13 5496.57 161.834   1
   2  10 -12 4801.02 155.547  -2
  -2 -10  12 4801.02 155.547   1
   2  10 -11 237.824 118.131  -2
  -2 -10  11 237.824 118.131   1
   1  10 -10 35991.3 572.368  -2
  -2 -10  10 35991.3 572.368   1
   1  10  -9 850.632 194.827  -2
  -2 -10   9 850.632 194.827   1
   1  10  -8 11074.5 246.594  -2
  -2 -10   8 11074.5 246.594   1
   0  10  -7 9394.94 201.593  -2
  -2 -10   7 9394.94 201.593   1
   0  10  -6 27075.0 246.875  -2
  -2 -10   6 27075.0 246.875   1
   0  10  -5 2177.48 107.942  -2
  -2 -10   5 2177.48 107.942   1
   1  10   4 42236.6 236.036  -2
   2 -10  -4 42236.6 236.036   1
   1  10   3 483.008 69.8818  -2
   2 -10  -3 483.008 69.8818   1
  -1  10  -2 6551.96 117.725  -2
  -2 -10   2 6551.96 117.725   1
   2  10   1 6849.75 118.109  -2
   2 -10  -1 6849.75 118.109   1
   2  10   0 103917. 384.420  -2
   2 -10   0 103917. 384.420   1
   2  10  -1 3802.16 101.949  -2
   2 -10   1 3802.16 101.949   1
   3  10  -2 34282.8 223.356  -2
   2 -10   2 34282.8 223.356   1
   3  10  -3 19251.2 187.008  -2
   2 -10   3 19251.2 187.008   1
   3  10  -4 3150.56 105.330  -2
   2 -10   4 3150.56 105.330   1
   4  10  -5 2544.93 101.167  -2
   2 -10   5 2544.93 101.167   1
   4  10  -6 3264.30 148.411  -2
   2 -10   6 3264.30 148.411   1
   4  10  -7 25334.3 313.773  -2
   2 -10   7 25334.3 313.773   1
   5  10  -8 38984.3 367.236  -2
   2 -10   8 38984.3 367.236   1
   5  10  -9 3570.79 262.951  -2
   2 -10   9 3570.79 262.951   1
   5  10 -10 5813.44 344.723  -2
   2 -10  10 5813.44 344.723   1
   6  10 -11 1274.31 280.536  -2
   2 -10  11 1274.31 280.536   1
   6  10 -12 5792.84 258.809  -2
   2 -10  12 5792.84 258.809   1
   6  10 -13 966.938 122.317  -2
   2 -10  13 966.938 122.317   1
   7  10 -14 16185.6 239.144  -2
   2 -10  14 16185.6 239.144   1
  -7 -10  15 1000.04 102.878  -2
  -2  10 -15 1000.04 102.878   1
   7  10 -16 14280.6 164.067  -2
   2 -10  16 14280.6 164.067   1
   8  10 -17 610.658 74.3691  -2
   2 -10  17 610.658 74.3691   1
   8  10 -18 2514.75 112.191  -2
   2 -10  18 2514.75 112.191   1
  -8 -10  19 644.271 128.133  -2
  -2  10 -19 644.271 128.133   1
   4  11 -17 13661.3 217.381  -2
  -2 -11  17 13661.3 217.381   1
   3  11 -16 27631.7 224.034  -2
  -2 -11  16 27631.7 224.034   1
  -3 -11  15 7109.86 119.415  -2
   2  11 -15 7109.86 119.415   1
   3  11 -14 5264.17 117.848  -2
  -2 -11  14 5264.17 117.848   1
   2  11 -13 1153.41 110.480  -2
  -2 -11  13 1153.41 110.480   1
   2  11 -12 264.848 85.9125  -2
  -2 -11  12 264.848 85.9125   1
   2  11 -11 1732.51 134.191  -2
  -2 -11  11 1732.51 134.191   1
   1  11 -10 1966.29 116.463  -2
  -2 -11  10 1966.29 116.463   1
   1  11  -9 8339.29 179.766  -2
  -2 -11   9 8339.29 179.766   1
   1  11  -8 6161.25 164.568  -2
  -2 -11   8 6161.25 164.568   1
   0  11  -7 10702.0 201.877  -2
  -2 -11   7 10702.0 201.877   1
   0  11  -6 7019.28 405.759  -2
  -2 -11   6 7019.28 405.759   1
   0  11   5 937.895 203.955  -2
   2 -11  -5 937.895 203.955   1
   1  11   4 1195.12 216.830  -2
   2 -11  -4 1195.12 216.830   1
  -1  11  -3 16165.1 344.071  -2
  -2 -11   3 16165.1 344.071   1
  -1  11  -2 9813.93 162.680  -2
  -2 -11   2 9813.93 162.680   1
   2  11   1 38090.4 273.681  -2
   2 -11  -1 38090.4 273.681   1
   2  11   0 8007.60 162.030  -2
   2 -11   0 8007.60 162.030   1
   2  11  -1 26640.9 222.096  -2
   2 -11   1 26640.9 222.096   1
   3  11  -2 2369.75 164.207  -2
   2 -11   2 2369.75 164.207   1
  -3  11   3 14654.0 277.564  -2
  -2 -11  -3 14654.0 277.564   1
   3  11  -4 2660.59 185.776  -2
   2 -11   4 2660.59 185.776   1
   4  11  -5 28221.6 466.505  -2
   2 -11   5 28221.6 466.505   1
  -4  11   6 11525.0 288.675  -2
  -2 -11  -6 11525.0 288.675   1
   4  11  -7 30323.1 268.020  -2
   2 -11   7 30323.1 268.020   1
   5  11  -8 8049.46 201.348  -2
   2 -11   8 8049.46 201.348   1
   5  11  -9 10747.9 228.109  -2
   2 -11   9 10747.9 228.109   1
   5  11 -10 2897.73 180.417  -2
   2 -11  10 2897.73 180.417   1
   6  11 -11 12179.7 251.602  -2
   2 -11  11 12179.7 251.602   1
   6  11 -12 6033.20 208.604  -2
   2 -11  12 6033.20 208.604   1
   6  11 -13 10159.2 203.816  -2
   2 -11  13 10159.2 203.816   1
  -7 -11  14 926.670 96.4305  -2
  -2  11 -14 926.670 96.4305   1
   7  11 -15 6231.78 134.571  -2
   2 -11  15 6231.78 134.571   1
   7  11 -16 2578.52 94.9529  -2
   2 -11  16 2578.52 94.9529   1
   8  11 -17 7384.60 228.234  -2
   2 -11  17 7384.60 228.234   1
   3  12 -14 3377.78 145.939  -2
  -2 -12  14 3377.78 145.939   1
   2  12 -13 3090.27 154.363  -2
  -2 -12  13 3090.27 154.363   1
   2  12 -12 22851.5 254.149  -2
  -2 -12  12 22851.5 254.149   1
   2  12 -11 10207.1 167.533  -2
  -2 -12  11 10207.1 167.533   1
   1  12 -10 8607.36 157.431  -2
  -2 -12  10 8607.36 157.431   1
   1  12  -9 1867.88 128.595  -2
  -2 -12   9 1867.88 128.595   1
   1  12  -8 6621.67 169.138  -2
  -2 -12   8 6621.67 169.138   1
   0  12  -7 3375.47 124.579  -2
  -2 -12   7 3375.47 124.579   1
   0  12  -6 5727.51 155.650  -2
  -2 -12   6 5727.51 155.650   1
   0  12  -5 2237.32 130.801  -2
  -2 -12   5 2237.32 130.801   1
  -1  12  -4 8190.83 168.406  -2
  -2 -12   4 8190.83 168.406   1
  -1  12  -3 1959.86 141.214  -2
  -2 -12   3 1959.86 141.214   1
  -1  12  -2 4946.38 138.113  -2
  -2 -12   2 4946.38 138.113   1
   2  12   1 1909.13 119.453  -2
   2 -12  -1 1909.13 119.453   1
   2  12   0 5413.90 152.143  -2
   2 -12   0 5413.90 152.143   1
  -2  12   1 5129.08 153.321  -2
  -2 -12  -1 5129.08 153.321   1
  -3  12   2 20827.7 283.970  -2
  -2 -12  -2 20827.7 283.970   1
   3  12  -3 6765.27 187.737  -2
   2 -12   3 6765.27 187.737   1
   3  12  -4 2898.58 145.063  -2
   2 -12   4 2898.58 145.063   1
   4  12  -5 2810.72 142.408  -2
   2 -12   5 2810.72 142.408   1
   4  12  -6 1728.40 144.371  -2
   2 -12   6 1728.40 144.371   1
   4  12  -7 6476.75 210.795  -2
   2 -12   7 6476.75 210.795   1
   5  12  -8 16409.3 273.851  -2
   2 -12   8 16409.3 273.851   1
   5  12  -9 5587.39 199.669  -2
   2 -12   9 5587.39 199.669   1
   5  12 -10 7151.75 187.846  -2
   2 -12  10 7151.75 187.846   1
   6  12 -11 2162.71 140.390  -2
   2 -12  11 2162.71 140.390   1
   6  12 -12 5595.96 163.241  -2
   2 -12  12 5595.96 163.241   1
   6  12 -13 119.967 111.065  -2
   2 -12  13 119.967 111.065   1
   1  13  -9 4453.86 154.301  -2
  -2 -13   9 4453.86 154.301   1
   1  13  -8 1730.92 141.100  -2
  -2 -13   8 1730.92 141.100   1
   0  13  -7 4430.98 166.940  -2
  -2 -13   7 4430.98 166.940   1
   0  13  -6 2688.95 170.693  -2
  -2 -13   6 2688.95 170.693   1
   0  13  -5 1552.01 160.188  -2
  -2 -13   5 1552.01 160.188   1
  -1  13  -4 1038.78 154.613  -2
  -2 -13   4 1038.78 154.613   1
  -1  13  -3 4376.55 210.933  -2
  -2 -13   3 4376.55 210.933   1
  -1  13  -2 1746.58 236.278  -2
  -2 -13   2 1746.58 236.278   1
  -2  13  -1 3720.98 262.401  -2
  -2 -13   1 3720.98 262.401   1
  -2  13   0 1416.84 244.789  -2
  -2 -13   0 1416.84 244.789   1
   2  13  -1 3153.48 283.823  -2
   2 -13   1 3153.48 283.823   1
   3  13  -2 247.272 166.230  -2
   2 -13   2 247.272 166.230   1
   3  13  -3 1388.86 184.904  -2
   2 -13   3 1388.86 184.904   1
   3  13  -4 10209.9 263.007  -2
   2 -13   4 10209.9 263.007   1
   4  13  -5 16007.0 284.062  -2
   2 -13   5 16007.0 284.062   1
   4  13  -6 4589.83 205.331  -2
   2 -13   6 4589.83 205.331   1
   4  13  -7 8019.44 209.651  -2
   2 -13   7 8019.44 209.651   1
   5  13  -8 811.098 127.559  -2
   2 -13   8 811.098 127.559   1
   5  13  -9 4012.44 156.543  -2
   2 -13   9 4012.44 156.543   1
   7   0 -28 15854.0 163.799  -2
  -3   0  28 15854.0 163.799   1
   6   0 -26 14760.7 202.007  -2
  -3   0  26 14760.7 202.007   1
   5   0 -24 5773.31 173.875  -2
  -3   0  24 5773.31 173.875   1
  -3   0  22 44618.1 381.015   1
   4   0 -22 45918.5 432.128  -2
  -3   0  22 45918.5 432.128   1
  -4   0  20 63204.6 512.996  -2
   3   0 -20 63204.6 512.996   1
  -3   0  18 4163.53 179.475  -2
   3   0 -18 4163.53 179.475   1
  -3   0  16 35283.4 332.213   1
  -2   0  16 31404.7 441.734  -2
   3   0 -16 31404.7 441.734   1
   2   0 -14 155079. 973.243  -2
  -3   0  14 155079. 973.243   1
  -1   0  12 13110.8 324.906  -2
   3   0 -12 13110.8 324.906   1
   3   0 -10 5178.15 79.5494   1
   3   0  -8 189376. 413.684   1
   0   0   8 173703. 598.261  -2
   3   0  -8 173703. 598.261   1
   1   0   6 58722.9 230.233  -2
   3   0  -6 58722.9 230.233   1
  -3   0   4 11638.7 69.3682   1
  -3   0   2 3938.64 24.9344   1
   3   0   0 502657. 1097.22  -2
   3   0   0 502657. 1097.22   1
  -3   0  -2 237686. 266.453   1
   4   0  -2 376528. 552.469  -2
   3   0   2 376528. 552.469   1
  -3   0  -4 3549.30 56.1107   1
   4   0  -4 24104.2 235.088  -2
   3   0   4 24104.2 235.088   1
   5   0  -6 157981. 513.883  -2
   3   0   6 157981. 513.883   1
  -3   0  -8 81741.5 481.686   1
   6   0  -8 102764. 431.273  -2
   3   0   8 102764. 431.273   1
  -3   0 -10 56914.5 256.122   1
   6   0 -10 102469. 691.863  -2
   3   0  10 102469. 691.863   1
  -7   0  12 193228. 1209.80  -2
  -3   0 -12 193228. 1209.80   1
  -8   0  14 59071.8 378.213  -2
  -3   0 -14 59071.8 378.213   1
  -3   0 -16 4444.82 193.046   1
   8   0 -16 24923.9 266.662  -2
   3   0  16 24923.9 266.662   1
   9   0 -18 96292.9 608.314  -2
   3   0  18 96292.9 608.314   1
  10   0 -20 36668.5 385.875  -2
   3   0  20 36668.5 385.875   1
   3   0  22 8765.22 205.929   1
  10   0 -22 21655.1 498.367  -2
   3   0  22 21655.1 498.367   1
 -11   0  24 73232.1 761.652  -2
  -3   0 -24 73232.1 761.652   1
 -12   0  26 31727.2 341.811  -2
  -3   0 -26 31727.2 341.811   1
   3   0  28 6916.27 180.139   1
   7   1 -28 832.833 64.4609  -2
  -3  -1  28 832.833 64.4609   1
   6  -1 -27 12304.4 137.144  -2
  -3   1  27 12304.4 137.144   1
   6   1 -26 1806.86 77.6189  -2
  -3  -1  26 1806.86 77.6189   1
   3  -1 -25 30626.0 419.481   1
   5   1 -25 33753.4 173.817  -2
  -3  -1  25 33753.4 173.817   1
  -5   1  24 1135.97 87.3452  -2
   3  -1 -24 1135.97 87.3452   1
  -5  -1  23 13076.2 247.193  -2
   3   1 -23 13076.2 247.193   1
   3  -1 -22 3316.73 211.208   1
  -4   1  22 3058.48 118.285  -2
   3  -1 -22 3058.48 118.285   1
  -4   1  21 27339.0 285.654  -2
   3  -1 -21 27339.0 285.654   1
  -4  -1  20 7672.79 153.510  -2
   3   1 -20 7672.79 153.510   1
   3  -1 -19 65946.0 380.620   1
  -3  -1  19 79833.1 778.716  -2
   3   1 -19 79833.1 778.716   1
   3   1 -18 1274.25 101.426  -2
  -3  -1  18 1274.25 101.426   1
   3   1 -17 66932.4 408.474  -2
  -3  -1  17 66932.4 408.474   1
  -3  -1  16 128.008 109.863   1
  -2  -1  16 538.511 154.566  -2
   3   1 -16 538.511 154.566   1
   2   1 -15 21964.2 213.923  -2
  -3  -1  15 21964.2 213.923   1
   2   1 -14 2700.97 93.3014  -2
  -3  -1  14 2700.97 93.3014   1
  -3  -1  13 18623.4 345.492   1
  -1   1  13 36580.8 372.659  -2
   3  -1 -13 36580.8 372.659   1
  -1   1  12 11842.8 157.512  -2
   3  -1 -12 11842.8 157.512   1
  -1   1  11 25943.9 136.441  -2
   3  -1 -11 25943.9 136.441   1
  -3  -1  10 35530.3 164.976   1
   0   1  10 42238.3 214.099  -2
   3  -1 -10 42238.3 214.099   1
   0   1  -9 138750. 263.026  -2
  -3  -1   9 138750. 263.026   1
  -3   1   8 79685.1 234.835   1
   0   1   8 123353. 234.608  -2
   3  -1  -8 123353. 234.608   1
  -3  -1   7 9637.70 47.1953   1
   1   1   7 23004.0 190.701  -2
   3  -1  -7 23004.0 190.701   1
   1   1   6 8776.63 51.1819  -2
   3  -1  -6 8776.63 51.1819   1
  -3  -1   5 77529.6 97.7256   1
   1   1   5 81292.4 177.054  -2
   3  -1  -5 81292.4 177.054   1
   3  -1  -4 154666. 146.062   1
   2   1   4 158418. 293.369  -2
   3  -1  -4 158418. 293.369   1
   2   1   3 259619. 123.531  -2
   3  -1  -3 259619. 123.531   1
  -3   1   2 1270.53 13.1067   1
   2   1   2 3667.06 86.9760  -2
   3  -1  -2 3667.06 86.9760   1
   3  -1  -1 23521.0 38.7491   1
   3  -1   0 3690.44 16.0361  -2
   3   1   0 3690.44 16.0361   1
   3  -1   1 323884. 134.494   1
  -3  -1  -2 82418.1 90.8242   1
   4  -1  -2 95861.0 254.102  -2
   3   1   2 95861.0 254.102   1
  -4  -1   3 103597. 96.3053  -2
  -3   1  -3 103597. 96.3053   1
  -3  -1  -4 43406.0 114.751   1
  -4   1   4 47243.8 204.490  -2
  -3  -1  -4 47243.8 204.490   1
  -3  -1  -5 36799.5 125.188   1
   5  -1  -5 44781.8 222.314  -2
   3   1   5 44781.8 222.314   1
   5  -1  -6 1856.11 54.3166  -2
   3   1   6 1856.11 54.3166   1
   3   1   7 24168.8 115.660   1
   5  -1  -7 28169.3 197.447  -2
   3   1   7 28169.3 197.447   1
  -3  -1  -8 9968.16 167.829   1
   6   1  -8 11054.7 108.387  -2
   3  -1   8 11054.7 108.387   1
   6  -1  -9 152142. 375.831  -2
   3   1   9 152142. 375.831   1
   3   1  10 8322.30 83.4576   1
   6  -1 -10 9620.28 273.435  -2
   3   1  10 9620.28 273.435   1
  -3   1 -11 12907.7 168.512   1
  -7   1  11 16412.0 170.678  -2
  -3  -1 -11 16412.0 170.678   1
   7   1 -12 27967.3 260.138  -2
   3  -1  12 27967.3 260.138   1
  -3  -1 -13 4424.30 117.992   1
   7  -1 -13 17568.2 219.440  -2
   3   1  13 17568.2 219.440   1
  -8   1  14 3777.85 83.4020  -2
  -3  -1 -14 3777.85 83.4020   1
   8  -1 -15 30433.3 242.312  -2
   3   1  15 30433.3 242.312   1
  -3   1 -16 2320.56 107.203   1
   8   1 -16 2484.06 115.613  -2
   3  -1  16 2484.06 115.613   1
   9  -1 -17 44687.0 245.445  -2
   3   1  17 44687.0 245.445   1
   9   1 -18 5169.02 118.709  -2
   3  -1  18 5169.02 118.709   1
   9   1 -19 11839.4 162.987  -2
   3  -1  19 11839.4 162.987   1
 -10  -1  20 146.028 75.4230  -2
  -3   1 -20 146.028 75.4230   1
 -10  -1  21 39176.6 337.086  -2
  -3   1 -21 39176.6 337.086   1
   3  -1  22 430.097 86.0919   1
  10   1 -22 1546.28 256.552  -2
   3  -1  22 1546.28 256.552   1
 -11   1  23 43736.5 358.885  -2
  -3  -1 -23 43736.5 358.885   1
  11  -1 -24 3053.32 143.503  -2
   3   1  24 3053.32 143.503   1
  -3  -1 -25 8992.37 188.052   1
 -11  -1  25 15533.6 175.732  -2
  -3   1 -25 15533.6 175.732   1
 -12  -1  26 4002.55 109.836  -2
  -3   1 -26 4002.55 109.836   1
 -12  -1  27 4046.51 98.8275  -2
  -3   1 -27 4046.51 98.8275   1
   7  -2 -28 25306.2 157.636  -2
  -3   2  28 25306.2 157.636   1
   6   2 -27 630.307 64.8084  -2
  -3  -2  27 630.307 64.8084   1
  -6  -2  26 2975.08 73.7930  -2
   3   2 -26 2975.08 73.7930   1
   3  -2 -25 17.0208 104.088   1
  -5   2  25 218.629 44.3022  -2
   3  -2 -25 218.629 44.3022   1
  -5  -2  24 3469.99 101.227  -2
   3   2 -24 3469.99 101.227   1
  -5   2  23 597.713 132.447  -2
   3  -2 -23 597.713 132.447   1
  -4   2  22 44516.8 253.177  -2
   3  -2 -22 44516.8 253.177   1
  -4   2  21 4781.98 131.548  -2
   3  -2 -21 4781.98 131.548   1
   4  -2 -20 3406.39 132.939  -2
  -3   2  20 3406.39 132.939   1
   3  -2 -19 53394.3 675.690   1
  -3  -2  19 74405.5 518.684  -2
   3   2 -19 74405.5 518.684   1
  -3  -2  18 745.064 95.9145  -2
   3   2 -18 745.064 95.9145   1
   3   2 -17 15944.7 234.083  -2
  -3  -2  17 15944.7 234.083   1
   3  -2 -16 64055.6 443.740   1
  -2  -2  16 66324.7 686.578  -2
   3   2 -16 66324.7 686.578   1
  -2  -2  15 1838.36 102.935  -2
   3   2 -15 1838.36 102.935   1
   2   2 -14 124219. 391.427  -2
  -3  -2  14 124219. 391.427   1
   3  -2 -13 148.299 60.2601   1
  -1  -2  13 2257.96 180.377  -2
   3   2 -13 2257.96 180.377   1
   1   2 -12 16947.3 204.478  -2
  -3  -2  12 16947.3 204.478   1
  -3   2  11 21349.9 289.533   1
   1   2 -11 34242.3 217.777  -2
  -3  -2  11 34242.3 217.777   1
  -3  -2  10 19582.6 127.364   1
   0   2  10 19011.3 157.012  -2
   3  -2 -10 19011.3 157.012   1
   0  -2   9 4806.64 62.1434  -2
   3   2  -9 4806.64 62.1434   1
  -3  -2   8 386001. 448.851   1
   0   2  -8 444773. 426.272  -2
  -3  -2   8 444773. 426.272   1
   3  -2  -7 2887.58 43.5400   1
   1   2   7 10335.8 78.6805  -2
   3  -2  -7 10335.8 78.6805   1
   1   2   6 10804.6 72.2965  -2
   3  -2  -6 10804.6 72.2965   1
   3  -2  -5 2263.36 21.3803   1
   1   2   5 5651.24 76.6854  -2
   3  -2  -5 5651.24 76.6854   1
   3  -2  -4 44311.7 65.5341   1
   2   2   4 156617. 304.103  -2
   3  -2  -4 156617. 304.103   1
   2   2   3 7737.76 31.8622  -2
   3  -2  -3 7737.76 31.8622   1
  -3  -2   2 212016. 111.473   1
  -2  -2  -2 263101. 343.282  -2
  -3   2   2 263101. 343.282   1
  -3  -2   1 34400.1 51.2505   1
  -3  -2  -1 42797.9 223.440  -2
  -3   2   1 42797.9 223.440   1
  -3   2   0 24168.1 33.9559  -2
  -3  -2   0 24168.1 33.9559   1
   3  -2   1 13024.6 33.4019   1
  -3   2   1 24540.0 113.909  -2
  -3  -2  -1 24540.0 113.909   1
   3  -2   2 76024.9 102.757   1
  -4   2   2 91249.7 134.814  -2
  -3  -2  -2 91249.7 134.814   1
   4  -2  -3 21995.6 46.3813  -2
   3   2   3 21995.6 46.3813   1
  -3  -2  -4 4188.71 40.0464   1
   4  -2  -4 63760.9 161.293  -2
   3   2   4 63760.9 161.293   1
  -3  -2  -5 21817.4 84.5161   1
  -5   2   5 32426.2 135.921  -2
  -3  -2  -5 32426.2 135.921   1
  -5   2   6 127145. 258.975  -2
  -3  -2  -6 127145. 258.975   1
   3   2   7 14178.5 126.329   1
   5  -2  -7 14423.7 121.908  -2
   3   2   7 14423.7 121.908   1
  -3  -2  -8 107876. 303.299   1
  -6   2   8 206496. 323.847  -2
  -3  -2  -8 206496. 323.847   1
  -6   2   9 2374.52 64.9678  -2
  -3  -2  -9 2374.52 64.9678   1
  -3  -2 -10 4633.96 81.2335   1
  -6   2  10 6301.80 133.294  -2
  -3  -2 -10 6301.80 133.294   1
  -3  -2 -11 15053.4 227.611   1
   7   2 -11 16020.7 107.737  -2
   3  -2  11 16020.7 107.737   1
  -7   2  12 98789.2 319.160  -2
  -3  -2 -12 98789.2 319.160   1
  -3   2 -13 8957.54 153.888   1
   7   2 -13 10942.4 135.386  -2
   3  -2  13 10942.4 135.386   1
   8   2 -14 100457. 300.630  -2
   3  -2  14 100457. 300.630   1
   8  -2 -15 2043.57 82.7015  -2
   3   2  15 2043.57 82.7015   1
  -3   2 -16 2374.18 168.692   1
   8   2 -16 18754.7 164.119  -2
   3  -2  16 18754.7 164.119   1
   9   2 -17 5462.28 123.444  -2
   3  -2  17 5462.28 123.444   1
  -9  -2  18 75613.1 458.009  -2
  -3   2 -18 75613.1 458.009   1
  -3   2 -19 92.7494 135.905   1
  -9   2  19 13993.5 177.402  -2
  -3  -2 -19 13993.5 177.402   1
 -10  -2  20 157203. 592.943  -2
  -3   2 -20 157203. 592.943   1
  10  -2 -21 3767.93 127.765  -2
   3   2  21 3767.93 127.765   1
  -3   2 -22 161.246 112.483   1
 -10   2  22 735.321 298.032  -2
  -3  -2 -22 735.321 298.032   1
 -11  -2  23 941.547 130.240  -2
  -3   2 -23 941.547 130.240   1
  11  -2 -24 16048.6 250.324  -2
   3   2  24 16048.6 250.324   1
   3   2  25 100.194 64.9706   1
  11   2 -25 577.217 146.175  -2
   3  -2  25 577.217 146.175   1
 -12  -2  26 35570.3 266.495  -2
  -3   2 -26 35570.3 266.495   1
  12   2 -27 49.0084 33.4022  -2
   3  -2  27 49.0084 33.4022   1
   6  -3 -28 486.071 97.5084  -2
  -3   3  28 486.071 97.5084   1
   7   3 -28 636.964 94.4025  -2
  -3  -3  28 636.964 94.4025   1
  -6  -3  27 13735.9 136.787  -2
   3   3 -27 13735.9 136.787   1
  -6   3  26 562.860 63.4746  -2
   3  -3 -26 562.860 63.4746   1
   3  -3 -25 23849.4 173.472   1
   5  -3 -25 26941.5 279.257  -2
  -3   3  25 26941.5 279.257   1
  -5  -3  24 2251.74 89.6504  -2
   3   3 -24 2251.74 89.6504   1
   5   3 -23 30942.2 287.013  -2
  -3  -3  23 30942.2 287.013   1
  -4  -3  22 4620.22 95.5020  -2
   3   3 -22 4620.22 95.5020   1
  -4   3  21 12044.6 162.463  -2
   3  -3 -21 12044.6 162.463   1
  -4   3  20 819.593 84.8639  -2
   3  -3 -20 819.593 84.8639   1
   3  -3 -19 31346.2 535.835   1
  -3   3  19 44263.3 321.008  -2
   3  -3 -19 44263.3 321.008   1
   3   3 -18 194.967 87.2642  -2
  -3  -3  18 194.967 87.2642   1
  -3   3  17 96167.2 589.668  -2
   3  -3 -17 96167.2 589.668   1
   3  -3 -16 13688.9 344.236   1
  -2   3  16 14803.4 267.892  -2
   3  -3 -16 14803.4 267.892   1
  -2   3  15 4479.37 168.694  -2
   3  -3 -15 4479.37 168.694   1
  -2   3  14 15757.5 264.005  -2
   3  -3 -14 15757.5 264.005   1
  -3  -3  13 24704.2 288.500   1
  -1  -3  13 52572.8 573.617  -2
   3   3 -13 52572.8 573.617   1
  -1   3  12 9509.63 147.754  -2
   3  -3 -12 9509.63 147.754   1
  -1  -3  11 83015.2 340.010  -2
   3   3 -11 83015.2 340.010   1
   3  -3 -10 6025.31 142.118   1
   0   3  10 6186.34 142.612  -2
   3  -3 -10 6186.34 142.612   1
   0   3  -9 117135. 257.559  -2
  -3  -3   9 117135. 257.559   1
   3   3  -8 1517.88 143.479   1
   0  -3   8 2183.26 46.0136  -2
   3   3  -8 2183.26 46.0136   1
  -3   3   7 1746.18 30.7037   1
   1   3   7 49680.2 164.869  -2
   3  -3  -7 49680.2 164.869   1
  -1  -3  -6 6916.42 40.7522  -2
  -3   3   6 6916.42 40.7522   1
   3   3  -5 84671.6 137.146   1
   1   3   5 91921.7 120.684  -2
   3  -3  -5 91921.7 120.684   1
   3  -3  -4 118712. 114.378   1
  -2   3  -4 173205. 182.451  -2
  -3  -3   4 173205. 182.451   1
   2   3   3 89922.7 110.892  -2
   3  -3  -3 89922.7 110.892   1
   3  -3  -2 161817. 198.805   1
  -2   3  -2 190870. 187.274  -2
  -3  -3   2 190870. 187.274   1
  -3  -3   1 14794.5 43.5443   1
  -3   3  -1 75747.5 144.724  -2
  -3  -3   1 75747.5 144.724   1
  -3  -3   0 13644.0 25.3210  -2
  -3   3   0 13644.0 25.3210   1
   3  -3   1 161568. 151.713   1
   3   3  -1 178912. 185.248  -2
   3  -3   1 178912. 185.248   1
   3  -3   2 258362. 260.981   1
  -4   3   2 356835. 226.241  -2
  -3  -3  -2 356835. 226.241   1
   4  -3  -3 62966.4 96.2490  -2
   3   3   3 62966.4 96.2490   1
  -3  -3  -4 2586.08 38.9069   1
  -4   3   4 3106.99 38.2749  -2
  -3  -3  -4 3106.99 38.2749   1
  -3   3  -5 52795.6 146.662   1
  -5   3   5 61537.7 116.796  -2
  -3  -3  -5 61537.7 116.796   1
   5   3  -6 4138.10 41.6712  -2
   3  -3   6 4138.10 41.6712   1
  -3   3  -7 54482.4 189.479   1
  -5   3   7 73195.9 258.621  -2
  -3  -3  -7 73195.9 258.621   1
  -3  -3  -8 2129.64 110.603   1
  -6   3   8 4374.86 74.4777  -2
  -3  -3  -8 4374.86 74.4777   1
  -6   3   9 164236. 381.154  -2
  -3  -3  -9 164236. 381.154   1
   3   3  10 1393.40 76.0893   1
   6  -3 -10 1581.34 76.3102  -2
   3   3  10 1581.34 76.3102   1
  -7  -3  11 58581.2 219.713  -2
  -3   3 -11 58581.2 219.713   1
   7   3 -12 2676.08 89.8416  -2
   3  -3  12 2676.08 89.8416   1
  -3  -3 -13 12643.7 185.366   1
  -7   3  13 24185.2 164.250  -2
  -3  -3 -13 24185.2 164.250   1
  -8   3  14 1813.95 65.2236  -2
  -3  -3 -14 1813.95 65.2236   1
  -8  -3  15 38386.8 238.201  -2
  -3   3 -15 38386.8 238.201   1
  -3   3 -16 588.322 132.846   1
   8  -3 -16 1263.81 105.107  -2
   3   3  16 1263.81 105.107   1
   9  -3 -17 8793.42 180.634  -2
   3   3  17 8793.42 180.634   1
   9   3 -18 6213.32 183.181  -2
   3  -3  18 6213.32 183.181   1
  -3   3 -19 4095.04 225.754   1
   9   3 -19 21244.9 254.595  -2
   3  -3  19 21244.9 254.595   1
 -10  -3  20 11562.2 204.846  -2
  -3   3 -20 11562.2 204.846   1
 -10  -3  21 29843.4 406.005  -2
  -3   3 -21 29843.4 406.005   1
  -3   3 -22 86.0976 98.8648   1
 -10   3  22 583.264 269.587  -2
  -3  -3 -22 583.264 269.587   1
 -11   3  23 13507.6 196.762  -2
  -3  -3 -23 13507.6 196.762   1
 -11   3  24 1469.79 102.162  -2
  -3  -3 -24 1469.79 102.162   1
   3  -3  25 10598.9 115.920   1
 -11   3  25 19293.3 472.084  -2
  -3  -3 -25 19293.3 472.084   1
  12   3 -26 1829.32 89.0641  -2
   3  -3  26 1829.32 89.0641   1
 -12   3  27 6723.43 199.093  -2
  -3  -3 -27 6723.43 199.093   1
  -6  -4  27 1938.18 83.3384  -2
   3   4 -27 1938.18 83.3384   1
  -6  -4  26 3423.86 100.861  -2
   3   4 -26 3423.86 100.861   1
  -5   4  25 333.601 144.199  -2
   3  -4 -25 333.601 144.199   1
  -6  -4  25 532.580 71.5498  -2
   3   4 -25 532.580 71.5498   1
  -5  -4  24 4837.95 110.425  -2
   3   4 -24 4837.95 110.425   1
   5   4 -23 2550.46 85.7807  -2
  -3  -4  23 2550.46 85.7807   1
   3   4 -22 7457.12 194.646   1
  -4  -4  21 3581.93 106.415  -2
   3   4 -21 3581.93 106.415   1
   4   4 -20 38405.2 254.338  -2
  -3  -4  20 38405.2 254.338   1
   3  -4 -19 4307.35 239.031   1
  -3   4  19 6298.32 129.428  -2
   3  -4 -19 6298.32 129.428   1
  -3   4  18 2449.23 104.931  -2
   3  -4 -18 2449.23 104.931   1
  -3   4  17 637.726 88.0832  -2
   3  -4 -17 637.726 88.0832   1
   3  -4 -16 56440.0 682.548   1
  -2   4  16 71543.5 347.947  -2
   3  -4 -16 71543.5 347.947   1
  -2   4  15 6746.05 151.685  -2
   3  -4 -15 6746.05 151.685   1
  -2   4  14 67591.8 326.780  -2
   3  -4 -14 67591.8 326.780   1
  -1   4  13 3963.66 91.6739  -2
   3  -4 -13 3963.66 91.6739   1
  -1   4  12 1998.71 80.1128  -2
   3  -4 -12 1998.71 80.1128   1
  -1   4  11 272.809 77.4236  -2
   3  -4 -11 272.809 77.4236   1
   3   4 -10 174811. 706.942   1
   0   4  10 173688. 534.391  -2
   3  -4 -10 173688. 534.391   1
   0  -4   9 1012.02 67.0677  -2
   3   4  -9 1012.02 67.0677   1
   0  -4   8 27753.4 133.635  -2
   3   4  -8 27753.4 133.635   1
  -3  -4   7 23339.0 172.300   1
   1   4   7 28807.0 128.410  -2
   3  -4  -7 28807.0 128.410   1
  -1   4  -6 171147. 274.919  -2
  -3  -4   6 171147. 274.919   1
   3   4  -5 2104.28 65.7983   1
   1   4   5 7830.93 55.8037  -2
   3  -4  -5 7830.93 55.8037   1
   3  -4  -4 18694.1 93.7641   1
   2   4   4 19080.1 67.1466  -2
   3  -4  -4 19080.1 67.1466   1
  -2  -4  -3 6712.80 34.7344  -2
  -3   4   3 6712.80 34.7344   1
   3   4  -2 11615.1 60.8314   1
  -2   4  -2 34539.4 115.972  -2
  -3  -4   2 34539.4 115.972   1
   3   4  -1 11700.3 52.4056   1
   3   4   1 15790.3 83.1599  -2
   3  -4  -1 15790.3 83.1599   1
  -3   4   0 213112. 125.577  -2
  -3  -4   0 213112. 125.577   1
  -3  -4  -1 4968.64 49.7826   1
  -3   4   1 9476.29 51.6943  -2
  -3  -4  -1 9476.29 51.6943   1
  -3  -4  -2 9078.61 49.8624   1
   4  -4  -2 35284.8 72.3804  -2
   3   4   2 35284.8 72.3804   1
  -4   4   3 21376.7 49.2275  -2
  -3  -4  -3 21376.7 49.2275   1
   3  -4   4 40507.1 174.451   1
  -4   4   4 53474.8 141.728  -2
  -3  -4  -4 53474.8 141.728   1
  -3   4  -5 2012.07 73.4348   1
  -5  -4   5 2725.04 72.8876  -2
  -3   4  -5 2725.04 72.8876   1
  -5   4   6 110547. 302.023  -2
  -3  -4  -6 110547. 302.023   1
  -3  -4  -7 14255.8 127.784   1
  -5   4   7 36510.0 309.715  -2
  -3  -4  -7 36510.0 309.715   1
   6   4  -8 56393.9 240.664  -2
   3  -4   8 56393.9 240.664   1
  -6  -4   9 39322.0 258.811  -2
  -3   4  -9 39322.0 258.811   1
  -3   4 -10 20629.9 336.459   1
  -6   4  10 40207.9 184.688  -2
  -3  -4 -10 40207.9 184.688   1
   7   4 -11 1506.60 61.7670  -2
   3  -4  11 1506.60 61.7670   1
  -7   4  12 84264.8 331.393  -2
  -3  -4 -12 84264.8 331.393   1
  -3   4 -13 22832.2 253.829   1
  -7   4  13 37499.3 209.197  -2
  -3  -4 -13 37499.3 209.197   1
  -8  -4  14 13846.7 131.046  -2
  -3   4 -14 13846.7 131.046   1
   8   4 -15 2214.00 87.6410  -2
   3  -4  15 2214.00 87.6410   1
  -3   4 -16 196.374 79.1963   1
   8   4 -16 5549.26 162.378  -2
   3  -4  16 5549.26 162.378   1
  -9   4  17 6061.87 193.613  -2
  -3  -4 -17 6061.87 193.613   1
  -9  -4  18 109736. 693.512  -2
  -3   4 -18 109736. 693.512   1
  -3   4 -19 4196.59 228.497   1
  -9   4  19 4689.18 167.736  -2
  -3  -4 -19 4689.18 167.736   1
 -10   4  20 22944.8 300.053  -2
  -3  -4 -20 22944.8 300.053   1
 -10   4  21 9252.03 299.771  -2
  -3  -4 -21 9252.03 299.771   1
   3   4  22 7155.91 195.666   1
 -10   4  22 8917.32 217.225  -2
  -3  -4 -22 8917.32 217.225   1
  11  -4 -23 4742.31 121.397  -2
   3   4  23 4742.31 121.397   1
 -11  -4  24 14664.1 162.132  -2
  -3   4 -24 14664.1 162.132   1
  -3   4 -25 2047.38 130.663   1
 -11   4  25 2319.98 259.870  -2
  -3  -4 -25 2319.98 259.870   1
  12   4 -25 2352.00 182.558  -2
   3  -4  25 2352.00 182.558   1
 -12   4  26 28297.4 287.795  -2
  -3  -4 -26 28297.4 287.795   1
  -6  -5  26 3041.19 123.095  -2
   3   5 -26 3041.19 123.095   1
  -5   5  25 65443.0 556.708  -2
   3  -5 -25 65443.0 556.708   1
  -6  -5  25 60926.9 279.442  -2
   3   5 -25 60926.9 279.442   1
   5   5 -24 1398.09 76.5450  -2
  -3  -5  24 1398.09 76.5450   1
  -5  -5  23 22196.3 222.780  -2
   3   5 -23 22196.3 222.780   1
   3  -5 -22 1086.29 153.041   1
   4   5 -22 1989.78 75.8910  -2
  -3  -5  22 1989.78 75.8910   1
  -4   5  21 10032.6 289.153  -2
   3  -5 -21 10032.6 289.153   1
  -4   5  20 5307.79 124.796  -2
   3  -5 -20 5307.79 124.796   1
   3  -5 -19 69393.2 776.097   1
  -3   5  19 105421. 417.813  -2
   3  -5 -19 105421. 417.813   1
   3   5 -18 2686.47 102.447  -2
  -3  -5  18 2686.47 102.447   1
  -3   5  17 19103.7 188.405  -2
   3  -5 -17 19103.7 188.405   1
  -2  -5  16 2782.82 87.0482  -2
   3   5 -16 2782.82 87.0482   1
  -2   5  15 27044.7 209.152  -2
   3  -5 -15 27044.7 209.152   1
  -2   5  14 8925.15 115.778  -2
   3  -5 -14 8925.15 115.778   1
   1   5 -13 7665.13 95.3029  -2
  -3  -5  13 7665.13 95.3029   1
   1   5 -12 3939.52 89.2663  -2
  -3  -5  12 3939.52 89.2663   1
   1   5 -11 139298. 337.237  -2
  -3  -5  11 139298. 337.237   1
   3   5 -10 1558.17 101.118   1
   0   5 -10 11773.5 102.877  -2
  -3  -5  10 11773.5 102.877   1
   0   5   9 15150.8 154.920  -2
   3  -5  -9 15150.8 154.920   1
   0   5  -8 124549. 293.913  -2
  -3  -5   8 124549. 293.913   1
   3   5  -7 996.357 80.2104   1
   1   5   7 13775.7 111.128  -2
   3  -5  -7 13775.7 111.128   1
   1  -5   6 12948.2 76.1589  -2
   3   5  -6 12948.2 76.1589   1
   3   5  -5 166203. 844.905   1
   1   5   5 202088. 273.268  -2
   3  -5  -5 202088. 273.268   1
  -3  -5   4 72906.1 248.433   1
  -2   5  -4 79395.2 187.240  -2
  -3  -5   4 79395.2 187.240   1
   2   5   3 66483.1 179.875  -2
   3  -5  -3 66483.1 179.875   1
   3   5  -2 152.357 95.1036   1
   2   5   2 235.213 39.7179  -2
   3  -5  -2 235.213 39.7179   1
  -3  -5   1 13702.3 111.267   1
  -3   5  -1 58981.6 165.404  -2
  -3  -5   1 58981.6 165.404   1
   3   5   0 18512.4 77.5470  -2
   3  -5   0 18512.4 77.5470   1
  -3   5  -1 119837. 407.099   1
  -3   5   1 151168. 203.615  -2
  -3  -5  -1 151168. 203.615   1
  -4  -5   2 18852.9 79.1049  -2
  -3   5  -2 18852.9 79.1049   1
  -4   5   3 98597.3 188.762  -2
  -3  -5  -3 98597.3 188.762   1
  -3   5  -4 115.826 41.3251   1
  -4   5   4 469.209 71.1184  -2
  -3  -5  -4 469.209 71.1184   1
  -3   5  -5 19561.5 260.457   1
  -5   5   5 31978.0 153.172  -2
  -3  -5  -5 31978.0 153.172   1
  -5   5   6 3792.58 79.8638  -2
  -3  -5  -6 3792.58 79.8638   1
  -3  -5  -7 17738.3 193.128   1
  -5   5   7 19758.6 162.775  -2
  -3  -5  -7 19758.6 162.775   1
  -6   5   8 2695.39 68.6295  -2
  -3  -5  -8 2695.39 68.6295   1
  -6   5   9 78680.3 294.389  -2
  -3  -5  -9 78680.3 294.389   1
  -3   5 -10 89.7474 63.2448   1
   6   5 -10 616.403 62.4464  -2
   3  -5  10 616.403 62.4464   1
   7   5 -11 2664.14 73.6629  -2
   3  -5  11 2664.14 73.6629   1
  -7   5  12 2171.94 80.9335  -2
  -3  -5 -12 2171.94 80.9335   1
  -3  -5 -13 3385.68 124.493   1
  -7   5  13 22783.9 199.525  -2
  -3  -5 -13 22783.9 199.525   1
  -8   5  14 6715.26 110.807  -2
  -3  -5 -14 6715.26 110.807   1
  -8   5  15 3386.52 132.312  -2
  -3  -5 -15 3386.52 132.312   1
  -3  -5 -16 6522.61 201.809   1
  -8   5  16 8203.54 185.216  -2
  -3  -5 -16 8203.54 185.216   1
   9   5 -17 179003. 698.813  -2
   3  -5  17 179003. 698.813   1
  -9  -5  18 5273.61 169.515  -2
  -3   5 -18 5273.61 169.515   1
  -3   5 -19 1480.30 170.047   1
  -9  -5  19 4886.40 235.986  -2
  -3   5 -19 4886.40 235.986   1
 -10  -5  20 517.668 139.478  -2
  -3   5 -20 517.668 139.478   1
 -10   5  21 8828.43 176.257  -2
  -3  -5 -21 8828.43 176.257   1
  -3   5 -22 3082.15 175.466   1
 -10   5  22 3224.49 129.379  -2
  -3  -5 -22 3224.49 129.379   1
  11   5 -23 28126.9 222.526  -2
   3  -5  23 28126.9 222.526   1
 -11   5  24 2701.17 111.732  -2
  -3  -5 -24 2701.17 111.732   1
 -11   5  25 5805.25 276.493  -2
  -3  -5 -25 5805.25 276.493   1
  12   5 -25 1918.19 146.374  -2
   3  -5  25 1918.19 146.374   1
 -12   5  26 131.469 127.711  -2
  -3  -5 -26 131.469 127.711   1
  -5   6  25 2470.81 143.784  -2
   3  -6 -25 2470.81 143.784   1
  -6  -6  25 1587.55 110.785  -2
   3   6 -25 1587.55 110.785   1
  -5  -6  24 5190.92 128.192  -2
   3   6 -24 5190.92 128.192   1
  -5  -6  23 3936.32 108.966  -2
   3   6 -23 3936.32 108.966   1
  -4  -6  22 17352.2 150.667  -2
   3   6 -22 17352.2 150.667   1
  -4  -6  21 4802.76 108.521  -2
   3   6 -21 4802.76 108.521   1
  -4  -6  20 25562.9 381.844  -2
   3   6 -20 25562.9 381.844   1
  -3   6  19 32238.6 212.494  -2
   3  -6 -19 32238.6 212.494   1
  -3   6  18 2118.76 100.470  -2
   3  -6 -18 2118.76 100.470   1
  -3  -6  17 2935.40 103.336  -2
   3   6 -17 2935.40 103.336   1
  -2   6  16 37143.2 229.175  -2
   3  -6 -16 37143.2 229.175   1
  -2   6  15 16336.4 198.748  -2
   3  -6 -15 16336.4 198.748   1
  -2   6  14 49291.4 268.609  -2
   3  -6 -14 49291.4 268.609   1
   1   6 -13 40831.8 211.664  -2
  -3  -6  13 40831.8 211.664   1
  -1  -6  12 6660.98 118.846  -2
   3   6 -12 6660.98 118.846   1
  -1   6  11 19054.9 156.024  -2
   3  -6 -11 19054.9 156.024   1
   0  -6  10 15949.0 115.582  -2
   3   6 -10 15949.0 115.582   1
   0   6   9 11756.7 124.784  -2
   3  -6  -9 11756.7 124.784   1
   0   6   8 20096.2 119.861  -2
   3  -6  -8 20096.2 119.861   1
   3   6  -7 3966.44 174.962   1
   1   6   7 5082.25 79.0864  -2
   3  -6  -7 5082.25 79.0864   1
   1   6   6 2809.99 54.7256  -2
   3  -6  -6 2809.99 54.7256   1
   1   6   5 11409.1 84.7108  -2
   3  -6  -5 11409.1 84.7108   1
  -3  -6   4 9609.33 166.470   1
   2   6   4 13530.9 99.4684  -2
   3  -6  -4 13530.9 99.4684   1
   2  -6   3 22971.2 104.010  -2
   3   6  -3 22971.2 104.010   1
   3   6  -2 137725. 699.464   1
   2   6   2 210541. 454.627  -2
   3  -6  -2 210541. 454.627   1
   3   6  -1 7031.68 173.119   1
   3   6   1 11865.3 108.042  -2
   3  -6  -1 11865.3 108.042   1
   3   6   0 90752.2 328.452  -2
   3  -6   0 90752.2 328.452   1
  -3   6   1 15070.7 110.274  -2
  -3  -6  -1 15070.7 110.274   1
   4   6  -2 20967.3 111.338  -2
   3  -6   2 20967.3 111.338   1
  -4   6   3 1270.87 49.7733  -2
  -3  -6  -3 1270.87 49.7733   1
   3  -6   4 74939.6 351.409   1
  -4   6   4 103359. 266.438  -2
  -3  -6  -4 103359. 266.438   1
  -5   6   5 530.802 51.7784  -2
  -3  -6  -5 530.802 51.7784   1
  -5   6   6 10923.4 105.259  -2
  -3  -6  -6 10923.4 105.259   1
   3  -6   7 10791.7 160.293   1
  -5   6   7 13272.8 113.755  -2
  -3  -6  -7 13272.8 113.755   1
   6   6  -8 11143.3 99.8574  -2
   3  -6   8 11143.3 99.8574   1
  -6   6   9 3794.25 88.8871  -2
  -3  -6  -9 3794.25 88.8871   1
  -3   6 -10 9280.79 249.001   1
  -6   6  10 18915.6 159.272  -2
  -3  -6 -10 18915.6 159.272   1
  -7  -6  11 12417.8 137.043  -2
  -3   6 -11 12417.8 137.043   1
  -7   6  12 15373.0 181.023  -2
  -3  -6 -12 15373.0 181.023   1
  -3   6 -13 548.424 126.403   1
  -7   6  13 1383.41 98.4761  -2
  -3  -6 -13 1383.41 98.4761   1
   8   6 -14 23442.1 229.160  -2
   3  -6  14 23442.1 229.160   1
  -8   6  15 3736.20 131.622  -2
  -3  -6 -15 3736.20 131.622   1
  -3  -6 -16 7398.52 171.245   1
  -8   6  16 10751.5 205.453  -2
  -3  -6 -16 10751.5 205.453   1
  -9   6  17 27593.1 270.535  -2
  -3  -6 -17 27593.1 270.535   1
  -9  -6  18 39814.8 476.643  -2
  -3   6 -18 39814.8 476.643   1
  -3   6 -19 3916.50 205.486   1
  -9   6  19 4091.16 296.608  -2
  -3  -6 -19 4091.16 296.608   1
 -10   6  20 14141.3 201.269  -2
  -3  -6 -20 14141.3 201.269   1
 -10  -6  21 1863.07 105.621  -2
  -3   6 -21 1863.07 105.621   1
  -3   6 -22 385.575 109.067   1
  10   6 -22 4498.54 125.757  -2
   3  -6  22 4498.54 125.757   1
 -11  -6  23 2261.50 123.172  -2
  -3   6 -23 2261.50 123.172   1
 -11  -6  24 20499.8 213.090  -2
  -3   6 -24 20499.8 213.090   1
 -11   6  25 1749.80 145.269  -2
  -3  -6 -25 1749.80 145.269   1
  -5  -7  24 3025.46 136.723  -2
   3   7 -24 3025.46 136.723   1
  -5   7  23 16340.9 218.969  -2
   3  -7 -23 16340.9 218.969   1
  -4  -7  22 854.886 67.5740  -2
   3   7 -22 854.886 67.5740   1
  -4   7  21 7514.47 120.289  -2
   3  -7 -21 7514.47 120.289   1
  -4  -7  20 5378.79 109.290  -2
   3   7 -20 5378.79 109.290   1
   3   7 -19 31041.8 280.764  -2
  -3  -7  19 31041.8 280.764   1
  -3  -7  18 4132.89 175.402  -2
   3   7 -18 4132.89 175.402   1
   3   7 -17 48153.6 337.498  -2
  -3  -7  17 48153.6 337.498   1
  -2   7  16 1507.57 105.952  -2
   3  -7 -16 1507.57 105.952   1
   2   7 -15 5110.14 156.937  -2
  -3  -7  15 5110.14 156.937   1
  -2   7  14 1261.48 106.001  -2
   3  -7 -14 1261.48 106.001   1
  -1   7  13 122869. 416.318  -2
   3  -7 -13 122869. 416.318   1
  -1   7  12 17372.9 198.323  -2
   3  -7 -12 17372.9 198.323   1
   1   7 -11 114883. 418.345  -2
  -3  -7  11 114883. 418.345   1
   0   7  10 5841.99 107.613  -2
   3  -7 -10 5841.99 107.613   1
   0   7   9 34818.7 226.737  -2
   3  -7  -9 34818.7 226.737   1
   0  -7   8 8047.30 101.256  -2
   3   7  -8 8047.30 101.256   1
  -3  -7   7 55055.1 563.772   1
   1   7   7 72634.8 232.452  -2
   3  -7  -7 72634.8 232.452   1
   1   7   6 10746.2 102.155  -2
   3  -7  -6 10746.2 102.155   1
   1   7   5 23912.3 126.684  -2
   3  -7  -5 23912.3 126.684   1
   2   7   4 15316.7 108.024  -2
   3  -7  -4 15316.7 108.024   1
  -2   7  -3 29945.9 157.370  -2
  -3  -7   3 29945.9 157.370   1
  -2   7  -2 8595.09 86.7692  -2
  -3  -7   2 8595.09 86.7692   1
   3   7   1 2613.82 65.9602  -2
   3  -7  -1 2613.82 65.9602   1
  -3   7   0 6410.30 86.0891  -2
  -3  -7   0 6410.30 86.0891   1
   3  -7   1 1818.26 174.553   1
  -3   7   1 2675.69 79.3089  -2
  -3  -7  -1 2675.69 79.3089   1
   4   7  -2 7898.06 99.8398  -2
   3  -7   2 7898.06 99.8398   1
  -4   7   3 46048.0 226.989  -2
  -3  -7  -3 46048.0 226.989   1
   3  -7   4 5062.25 203.874   1
  -4   7   4 6839.55 92.4401  -2
  -3  -7  -4 6839.55 92.4401   1
  -5   7   5 33548.5 167.825  -2
  -3  -7  -5 33548.5 167.825   1
  -5   7   6 3401.89 84.2693  -2
  -3  -7  -6 3401.89 84.2693   1
   3  -7   7 21582.9 336.138   1
  -5   7   7 27441.2 209.014  -2
  -3  -7  -7 27441.2 209.014   1
  -6   7   8 16395.6 164.299  -2
  -3  -7  -8 16395.6 164.299   1
  -6   7   9 52788.4 367.131  -2
  -3  -7  -9 52788.4 367.131   1
  -3   7 -10 247.293 101.524   1
  -6   7  10 1012.96 97.3967  -2
  -3  -7 -10 1012.96 97.3967   1
  -7   7  11 13257.1 169.696  -2
  -3  -7 -11 13257.1 169.696   1
  -7   7  12 7405.37 185.020  -2
  -3  -7 -12 7405.37 185.020   1
  -7   7  13 10785.2 178.485  -2
  -3  -7 -13 10785.2 178.485   1
  -8   7  14 2406.70 100.123  -2
  -3  -7 -14 2406.70 100.123   1
  -8   7  15 81167.9 429.452  -2
  -3  -7 -15 81167.9 429.452   1
  -3  -7 -16 1878.60 108.086   1
  -8  -7  16 2420.61 130.462  -2
  -3   7 -16 2420.61 130.462   1
  -9  -7  17 24270.9 479.903  -2
  -3   7 -17 24270.9 479.903   1
   9   7 -18 9396.74 253.765  -2
   3  -7  18 9396.74 253.765   1
  -9  -7  19 11122.9 166.046  -2
  -3   7 -19 11122.9 166.046   1
  10   7 -20 831.349 91.7173  -2
   3  -7  20 831.349 91.7173   1
 -10  -7  21 13543.6 198.560  -2
  -3   7 -21 13543.6 198.560   1
 -10  -7  22 4340.07 124.513  -2
  -3   7 -22 4340.07 124.513   1
 -11  -7  23 1990.20 102.891  -2
  -3   7 -23 1990.20 102.891   1
 -11   7  24 1957.20 137.683  -2
  -3  -7 -24 1957.20 137.683   1
  -5  -8  23 2933.14 190.954  -2
   3   8 -23 2933.14 190.954   1
  -4  -8  22 30100.8 286.778  -2
   3   8 -22 30100.8 286.778   1
  -4   8  21 3113.33 116.560  -2
   3  -8 -21 3113.33 116.560   1
  -4   8  20 14765.1 165.387  -2
   3  -8 -20 14765.1 165.387   1
  -3  -8  19 1668.03 78.2927  -2
   3   8 -19 1668.03 78.2927   1
  -3  -8  18 1367.60 86.0619  -2
   3   8 -18 1367.60 86.0619   1
  -3  -8  17-25.3076 112.860  -2
   3   8 -17-25.3076 112.860   1
  -2  -8  16 10305.6 159.995  -2
   3   8 -16 10305.6 159.995   1
  -2   8  15 6325.34 168.813  -2
   3  -8 -15 6325.34 168.813   1
  -2   8  14 4230.09 166.087  -2
   3  -8 -14 4230.09 166.087   1
  -1   8  13 8881.47 185.679  -2
   3  -8 -13 8881.47 185.679   1
  -1   8  12 14921.8 228.629  -2
   3  -8 -12 14921.8 228.629   1
  -1   8  11 323.632 96.9053  -2
   3  -8 -11 323.632 96.9053   1
   0   8  10 13860.5 180.058  -2
   3  -8 -10 13860.5 180.058   1
   0   8   9 24301.8 236.308  -2
   3  -8  -9 24301.8 236.308   1
   0   8  -8 84790.6 340.373  -2
  -3  -8   8 84790.6 340.373   1
   1   8   7 8911.45 125.424  -2
   3  -8  -7 8911.45 125.424   1
   1   8   6 26800.7 208.243  -2
   3  -8  -6 26800.7 208.243   1
   1   8   5 5816.44 95.7650  -2
   3  -8  -5 5816.44 95.7650   1
  -2   8  -4 7912.18 98.4329  -2
  -3  -8   4 7912.18 98.4329   1
   2   8   3 16986.9 108.391  -2
   3  -8  -3 16986.9 108.391   1
   2   8   2 83133.7 259.644  -2
   3  -8  -2 83133.7 259.644   1
   3   8   1 27796.7 147.070  -2
   3  -8  -1 27796.7 147.070   1
  -3   8   0 23012.0 176.621  -2
  -3  -8   0 23012.0 176.621   1
  -3   8   1 9372.22 113.327  -2
  -3  -8  -1 9372.22 113.327   1
  -4   8   2 7318.80 112.047  -2
  -3  -8  -2 7318.80 112.047   1
  -4   8   3 8560.00 134.210  -2
  -3  -8  -3 8560.00 134.210   1
  -4   8   4 51862.7 273.934  -2
  -3  -8  -4 51862.7 273.934   1
  -5   8   5 20867.7 194.647  -2
  -3  -8  -5 20867.7 194.647   1
   5   8  -6 31301.8 240.664  -2
   3  -8   6 31301.8 240.664   1
   5   8  -7 9724.58 163.470  -2
   3  -8   7 9724.58 163.470   1
  -6   8   8 9211.76 172.847  -2
  -3  -8  -8 9211.76 172.847   1
  -6   8   9 3646.35 143.547  -2
  -3  -8  -9 3646.35 143.547   1
  -6   8  10 55973.2 338.484  -2
  -3  -8 -10 55973.2 338.484   1
  -7   8  11 21370.7 224.903  -2
  -3  -8 -11 21370.7 224.903   1
  -7  -8  12 26004.1 280.080  -2
  -3   8 -12 26004.1 280.080   1
  -7   8  13 34769.7 258.215  -2
  -3  -8 -13 34769.7 258.215   1
  -8   8  14 31833.8 376.017  -2
  -3  -8 -14 31833.8 376.017   1
  -8  -8  15 4343.11 176.219  -2
  -3   8 -15 4343.11 176.219   1
   8   8 -16 8068.19 177.539  -2
   3  -8  16 8068.19 177.539   1
  -9   8  17 2763.98 113.051  -2
  -3  -8 -17 2763.98 113.051   1
  -9   8  18 17732.7 235.627  -2
  -3  -8 -18 17732.7 235.627   1
  -9   8  19 7131.39 131.236  -2
  -3  -8 -19 7131.39 131.236   1
 -10   8  20 29229.9 276.257  -2
  -3  -8 -20 29229.9 276.257   1
 -10  -8  21 2173.47 108.144  -2
  -3   8 -21 2173.47 108.144   1
 -10  -8  22 5256.56 143.994  -2
  -3   8 -22 5256.56 143.994   1
   3   9 -22 135.894 93.0147   1
  -4  -9  21 1856.18 132.883  -2
   3   9 -21 1856.18 132.883   1
  -4  -9  20 12695.0 363.482  -2
   3   9 -20 12695.0 363.482   1
  -3   9  19 24556.7 265.209  -2
   3  -9 -19 24556.7 265.209   1
  -3  -9  18 4749.79 177.635  -2
   3   9 -18 4749.79 177.635   1
  -3   9  17 19148.7 245.550  -2
   3  -9 -17 19148.7 245.550   1
  -2   9  16 576.127 110.915  -2
   3  -9 -16 576.127 110.915   1
   2   9 -15 12908.0 184.945  -2
  -3  -9  15 12908.0 184.945   1
   2   9 -14 798.305 208.208  -2
  -3  -9  14 798.305 208.208   1
  -1   9  13 14400.6 261.027  -2
   3  -9 -13 14400.6 261.027   1
  -1   9  12 21445.7 269.392  -2
   3  -9 -12 21445.7 269.392   1
   1   9 -11 44666.6 315.532  -2
  -3  -9  11 44666.6 315.532   1
   0   9 -10 4677.24 131.479  -2
  -3  -9  10 4677.24 131.479   1
   0   9  -9 18563.3 237.998  -2
  -3  -9   9 18563.3 237.998   1
   0   9  -8 7973.47 123.732  -2
  -3  -9   8 7973.47 123.732   1
   1   9   7 24869.0 170.321  -2
   3  -9  -7 24869.0 170.321   1
   1   9   6 6954.35 126.524  -2
   3  -9  -6 6954.35 126.524   1
   1   9   5 49270.6 263.832  -2
   3  -9  -5 49270.6 263.832   1
  -2   9  -4 7742.65 121.385  -2
  -3  -9   4 7742.65 121.385   1
   2   9   3 17807.2 170.094  -2
   3  -9  -3 17807.2 170.094   1
   2   9   2 1586.47 80.4944  -2
   3  -9  -2 1586.47 80.4944   1
  -3   9  -1 6345.79 109.218  -2
  -3  -9   1 6345.79 109.218   1
   3   9   0 12232.1 135.666  -2
   3  -9   0 12232.1 135.666   1
  -3   9   1 17114.9 137.969  -2
  -3  -9  -1 17114.9 137.969   1
   4   9  -2 8964.05 121.427  -2
   3  -9   2 8964.05 121.427   1
  -4   9   3 24414.5 200.651  -2
  -3  -9  -3 24414.5 200.651   1
   3  -9   4 2161.94 205.866   1
   4   9  -4 5516.17 131.378  -2
   3  -9   4 5516.17 131.378   1
  -5   9   5 10521.2 153.036  -2
  -3  -9  -5 10521.2 153.036   1
   5   9  -6 15711.3 247.928  -2
   3  -9   6 15711.3 247.928   1
   5   9  -7 10507.4 192.880  -2
   3  -9   7 10507.4 192.880   1
   6   9  -8 12089.8 253.635  -2
   3  -9   8 12089.8 253.635   1
   6   9  -9 48639.4 414.018  -2
   3  -9   9 48639.4 414.018   1
   6   9 -10 955.126 128.307  -2
   3  -9  10 955.126 128.307   1
  -7   9  11 6122.76 188.438  -2
  -3  -9 -11 6122.76 188.438   1
  -7  -9  12 1046.78 140.459  -2
  -3   9 -12 1046.78 140.459   1
   7   9 -13 2754.44 287.341  -2
   3  -9  13 2754.44 287.341   1
  -8   9  14 4741.31 148.949  -2
  -3  -9 -14 4741.31 148.949   1
   8   9 -15 14896.8 233.938  -2
   3  -9  15 14896.8 233.938   1
   8   9 -16 7740.98 170.384  -2
   3  -9  16 7740.98 170.384   1
  -9  -9  17 18004.5 303.660  -2
  -3   9 -17 18004.5 303.660   1
   9   9 -18 774.956 130.895  -2
   3  -9  18 774.956 130.895   1
  -9  -9  19 2783.13 109.408  -2
  -3   9 -19 2783.13 109.408   1
 -10  -9  20 308.666 83.6975  -2
  -3   9 -20 308.666 83.6975   1
 -10  -9  21 9807.14 263.422  -2
  -3   9 -21 9807.14 263.422   1
   4  10 -20 6102.61 220.823  -2
  -3 -10  20 6102.61 220.823   1
   3  10 -19 1678.57 97.0343  -2
  -3 -10  19 1678.57 97.0343   1
  -3 -10  18 1551.07 112.616  -2
   3  10 -18 1551.07 112.616   1
  -3 -10  17 11995.9 356.216  -2
   3  10 -17 11995.9 356.216   1
  -2 -10  16 32580.0 472.108  -2
   3  10 -16 32580.0 472.108   1
   2  10 -15 3602.44 145.468  -2
  -3 -10  15 3602.44 145.468   1
   2  10 -14 11465.0 215.287  -2
  -3 -10  14 11465.0 215.287   1
   1  10 -13 19707.4 204.162  -2
  -3 -10  13 19707.4 204.162   1
   1  10 -12 372.787 73.4768  -2
  -3 -10  12 372.787 73.4768   1
   1  10 -11 2922.36 188.663  -2
  -3 -10  11 2922.36 188.663   1
   0  10 -10 7291.56 333.962  -2
  -3 -10  10 7291.56 333.962   1
   0  10  -9 4047.17 241.872  -2
  -3 -10   9 4047.17 241.872   1
   0  10  -8 19850.6 388.747  -2
  -3 -10   8 19850.6 388.747   1
  -1  10  -7 3518.65 125.627  -2
  -3 -10   7 3518.65 125.627   1
   1  10   6 15636.4 176.800  -2
   3 -10  -6 15636.4 176.800   1
  -1  10  -5 5635.64 123.834  -2
  -3 -10   5 5635.64 123.834   1
   2  10   4 2605.60 102.482  -2
   3 -10  -4 2605.60 102.482   1
   2  10   3 12125.3 160.808  -2
   3 -10  -3 12125.3 160.808   1
   2  10   2 33947.2 209.253  -2
   3 -10  -2 33947.2 209.253   1
   3  10   1 6988.62 124.404  -2
   3 -10  -1 6988.62 124.404   1
   3  10   0 70974.5 337.314  -2
   3 -10   0 70974.5 337.314   1
  -3  10   1 18427.5 169.443  -2
  -3 -10  -1 18427.5 169.443   1
   4  10  -2 8185.31 134.423  -2
   3 -10   2 8185.31 134.423   1
   4  10  -3 4912.67 121.694  -2
   3 -10   3 4912.67 121.694   1
   4  10  -4 19261.6 170.555  -2
   3 -10   4 19261.6 170.555   1
   5  10  -5 2291.54 121.346  -2
   3 -10   5 2291.54 121.346   1
   5  10  -6 49403.9 360.167  -2
   3 -10   6 49403.9 360.167   1
   5  10  -7 4762.69 180.293  -2
   3 -10   7 4762.69 180.293   1
   6  10  -8 2711.07 186.270  -2
   3 -10   8 2711.07 186.270   1
   6  10  -9 8400.94 265.445  -2
   3 -10   9 8400.94 265.445   1
   6  10 -10 6399.47 244.661  -2
   3 -10  10 6399.47 244.661   1
  -7  10  11 10125.3 246.215  -2
  -3 -10 -11 10125.3 246.215   1
  -7 -10  12 16403.5 280.732  -2
  -3  10 -12 16403.5 280.732   1
   7  10 -13 4804.16 157.235  -2
   3 -10  13 4804.16 157.235   1
   8  10 -14 4538.33 161.235  -2
   3 -10  14 4538.33 161.235   1
   8  10 -15 3804.65 150.015  -2
   3 -10  15 3804.65 150.015   1
   8  10 -16 2010.44 99.5838  -2
   3 -10  16 2010.44 99.5838   1
   9  10 -17 2949.60 91.5301  -2
   3 -10  17 2949.60 91.5301   1
   9  10 -18 7252.09 149.555  -2
   3 -10  18 7252.09 149.555   1
   3  11 -17 25059.5 279.933  -2
  -3 -11  17 25059.5 279.933   1
   2  11 -16 15716.9 236.837  -2
  -3 -11  16 15716.9 236.837   1
   2  11 -15 2985.21 106.635  -2
  -3 -11  15 2985.21 106.635   1
   2  11 -14 1020.22 104.596  -2
  -3 -11  14 1020.22 104.596   1
   1  11 -13 14694.5 179.451  -2
  -3 -11  13 14694.5 179.451   1
   1  11 -12 2375.96 131.698  -2
  -3 -11  12 2375.96 131.698   1
   1  11 -11 8448.68 184.108  -2
  -3 -11  11 8448.68 184.108   1
   0  11 -10 994.050 111.412  -2
  -3 -11  10 994.050 111.412   1
   0  11  -9 4692.36 154.518  -2
  -3 -11   9 4692.36 154.518   1
   0  11  -8 5710.86 162.357  -2
  -3 -11   8 5710.86 162.357   1
  -1  11  -7 28242.3 260.244  -2
  -3 -11   7 28242.3 260.244   1
  -1  11  -6 3648.03 351.122  -2
  -3 -11   6 3648.03 351.122   1
  -1  11  -5 5365.82 381.972  -2
  -3 -11   5 5365.82 381.972   1
  -2  11  -4 10302.9 309.590  -2
  -3 -11   4 10302.9 309.590   1
  -2  11  -3 5142.27 295.398  -2
  -3 -11   3 5142.27 295.398   1
  -2  11  -2 317.682 102.291  -2
  -3 -11   2 317.682 102.291   1
  -3  11  -1 7455.03 247.723  -2
  -3 -11   1 7455.03 247.723   1
  -3  11   0 685.374 88.5790  -2
  -3 -11   0 685.374 88.5790   1
  -3  11   1 16229.9 230.834  -2
  -3 -11  -1 16229.9 230.834   1
  -4  11   2 24369.2 356.679  -2
  -3 -11  -2 24369.2 356.679   1
  -4  11   3 7418.37 375.745  -2
  -3 -11  -3 7418.37 375.745   1
  -4  11   4 1236.28 391.889  -2
  -3 -11  -4 1236.28 391.889   1
  -5  11   5 24916.3 429.124  -2
  -3 -11  -5 24916.3 429.124   1
   5  11  -6 9034.14 199.417  -2
   3 -11   6 9034.14 199.417   1
   5  11  -7 16488.0 214.480  -2
   3 -11   7 16488.0 214.480   1
   6  11  -8 7852.66 202.214  -2
   3 -11   8 7852.66 202.214   1
   6  11  -9 10528.8 203.467  -2
   3 -11   9 10528.8 203.467   1
   6  11 -10 1064.21 135.298  -2
   3 -11  10 1064.21 135.298   1
   7  11 -11 21862.6 259.290  -2
   3 -11  11 21862.6 259.290   1
   7  11 -12 941.450 123.664  -2
   3 -11  12 941.450 123.664   1
   7  11 -13 3157.82 151.302  -2
   3 -11  13 3157.82 151.302   1
   8  11 -14 393.011 89.3666  -2
   3 -11  14 393.011 89.3666   1
   8  11 -15 12061.0 164.651  -2
   3 -11  15 12061.0 164.651   1
   8  11 -16 10483.6 127.923  -2
   3 -11  16 10483.6 127.923   1
   2  12 -14 6289.96 167.323  -2
  -3 -12  14 6289.96 167.323   1
   1  12 -13 1381.03 136.849  -2
  -3 -12  13 1381.03 136.849   1
   1  12 -12 2102.60 119.190  -2
  -3 -12  12 2102.60 119.190   1
   1  12 -11 331.759 113.154  -2
  -3 -12  11 331.759 113.154   1
   0  12 -10 1517.52 129.605  -2
  -3 -12  10 1517.52 129.605   1
   0  12  -9 3542.56 166.692  -2
  -3 -12   9 3542.56 166.692   1
   0  12  -8 21948.4 219.327  -2
  -3 -12   8 21948.4 219.327   1
  -1  12  -7 2206.97 117.412  -2
  -3 -12   7 2206.97 117.412   1
  -1  12  -6 14413.6 208.371  -2
  -3 -12   6 14413.6 208.371   1
  -1  12  -5 878.184 119.440  -2
  -3 -12   5 878.184 119.440   1
  -2  12  -4 5745.93 150.629  -2
  -3 -12   4 5745.93 150.629   1
  -2  12  -3 2886.95 151.794  -2
  -3 -12   3 2886.95 151.794   1
  -2  12  -2 33309.5 292.789  -2
  -3 -12   2 33309.5 292.789   1
  -3  12  -1 2149.98 121.026  -2
  -3 -12   1 2149.98 121.026   1
   3  12   0 22963.4 226.159  -2
   3 -12   0 22963.4 226.159   1
   3  12  -1 2388.73 150.776  -2
   3 -12   1 2388.73 150.776   1
   4  12  -2 5788.96 169.518  -2
   3 -12   2 5788.96 169.518   1
   4  12  -3 2853.02 156.772  -2
   3 -12   3 2853.02 156.772   1
  -4  12   4 11010.3 204.476  -2
  -3 -12  -4 11010.3 204.476   1
   5  12  -5 5546.91 161.336  -2
   3 -12   5 5546.91 161.336   1
   5  12  -6 13020.4 239.822  -2
   3 -12   6 13020.4 239.822   1
   5  12  -7 1286.55 128.609  -2
   3 -12   7 1286.55 128.609   1
   6  12  -8 2770.31 132.709  -2
   3 -12   8 2770.31 132.709   1
   6  12  -9 769.794 141.373  -2
   3 -12   9 769.794 141.373   1
   6  12 -10 5443.31 169.476  -2
   3 -12  10 5443.31 169.476   1
   7  12 -11 1399.61 125.570  -2
   3 -12  11 1399.61 125.570   1
   7  12 -12 9076.24 187.137  -2
   3 -12  12 9076.24 187.137   1
   7  12 -13 1928.18 103.626  -2
   3 -12  13 1928.18 103.626   1
   0  13  -9 1805.65 194.666  -2
  -3 -13   9 1805.65 194.666   1
   0  13  -8 1111.25 193.534  -2
  -3 -13   8 1111.25 193.534   1
  -1  13  -7 11785.2 322.321  -2
  -3 -13   7 11785.2 322.321   1
  -1  13  -6 3767.44 271.066  -2
  -3 -13   6 3767.44 271.066   1
  -1  13  -5 12615.2 249.361  -2
  -3 -13   5 12615.2 249.361   1
  -2  13  -4 4738.86 190.175  -2
  -3 -13   4 4738.86 190.175   1
  -2  13  -3 1470.58 234.745  -2
  -3 -13   3 1470.58 234.745   1
  -2  13  -2 226.921 212.455  -2
  -3 -13   2 226.921 212.455   1
  -3  13  -1 966.950 234.630  -2
  -3 -13   1 966.950 234.630   1
   3  13   0 776.852 175.689  -2
   3 -13   0 776.852 175.689   1
  -3  13   1 939.683 176.432  -2
  -3 -13  -1 939.683 176.432   1
   4  13  -2 2411.20 188.138  -2
   3 -13   2 2411.20 188.138   1
   4  13  -3 8217.98 258.613  -2
   3 -13   3 8217.98 258.613   1
   4  13  -4 3602.05 192.480  -2
   3 -13   4 3602.05 192.480   1
   5  13  -5 3338.21 179.154  -2
   3 -13   5 3338.21 179.154   1
   5  13  -6 1212.27 156.564  -2
   3 -13   6 1212.27 156.564   1
   5  13  -7 1208.61 139.199  -2
   3 -13   7 1208.61 139.199   1
   6  13  -8 3235.21 142.605  -2
   3 -13   8 3235.21 142.605   1
   6  13  -9 9670.48 267.577  -2
   3 -13   9 9670.48 267.577   1
   6   0 -28 8707.98 137.872  -2
  -4   0  28 8707.98 137.872   1
   5   0 -26 53720.5 374.726  -2
  -4   0  26 53720.5 374.726   1
  -4   0  24 23911.2 380.073  -2
   4   0 -24 23911.2 380.073   1
   3   0 -22 28925.3 277.907  -2
  -4   0  22 28925.3 277.907   1
  -3   0  20 34641.7 323.056  -2
   4   0 -20 34641.7 323.056   1
  -2   0  18 20183.9 328.399  -2
   4   0 -18 20183.9 328.399   1
  -4   0  16 77024.8 602.380   1
  -1   0  16 91508.1 723.370  -2
   4   0 -16 91508.1 723.370   1
  -1   0  14 15116.4 339.672  -2
   4   0 -14 15116.4 339.672   1
   0   0 -12 13043.7 185.138  -2
  -4   0  12 13043.7 185.138   1
  -4   0  10 103850. 289.992   1
   1   0  10 124873. 577.474  -2
   4   0 -10 124873. 577.474   1
   4   0  -8 114182. 231.291   1
   1   0   8 108550. 373.173  -2
   4   0  -8 108550. 373.173   1
  -2   0  -6 162126. 347.028  -2
  -4   0   6 162126. 347.028   1
   4   0  -4 66043.4 125.399   1
  -4   0   2 334081. 333.804   1
   4   0   0 699485. 322.669  -2
   4   0   0 699485. 322.669   1
   4   0   2 52083.1 113.316   1
  -4   0  -4 5483.48 45.0384   1
   5   0  -4 15634.3 243.086  -2
   4   0   4 15634.3 243.086   1
  -6   0   6 45428.1 217.155  -2
  -4   0  -6 45428.1 217.155   1
  -4   0  -8 21678.2 261.074   1
  -7   0   8 27265.9 207.593  -2
  -4   0  -8 27265.9 207.593   1
  -4   0 -10 397099. 628.565   1
   7   0 -10 440919. 1406.21  -2
   4   0  10 440919. 1406.21   1
  -8   0  12 141577. 680.473  -2
  -4   0 -12 141577. 680.473   1
  -9   0  14 5252.16 147.488  -2
  -4   0 -14 5252.16 147.488   1
  -4   0 -16 81756.0 718.379   1
   9   0 -16 155341. 828.436  -2
   4   0  16 155341. 828.436   1
  10   0 -18 151357. 1194.79  -2
   4   0  18 151357. 1194.79   1
  11   0 -20 796.734 116.112  -2
   4   0  20 796.734 116.112   1
  -4   0 -22 79983.3 730.999   1
 -12   0  24 18334.4 427.741  -2
  -4   0 -24 18334.4 427.741   1
 -13   0  26 6327.65 190.631  -2
  -4   0 -26 6327.65 190.631   1
   6   1 -29 15761.2 265.112  -2
  -4  -1  29 15761.2 265.112   1
   6  -1 -28 399.095 59.0520  -2
  -4   1  28 399.095 59.0520   1
   5  -1 -27 39660.6 233.302  -2
  -4   1  27 39660.6 233.302   1
   5  -1 -26 910.154 77.1744  -2
  -4   1  26 910.154 77.1744   1
   4   1 -25 9319.61 95.6668  -2
  -4  -1  25 9319.61 95.6668   1
   4   1 -24 2111.66 87.4955  -2
  -4  -1  24 2111.66 87.4955   1
  -4  -1  23 10667.8 219.056  -2
   4   1 -23 10667.8 219.056   1
   4  -1 -22 1571.94 170.154   1
   3   1 -22 2091.24 107.410  -2
  -4  -1  22 2091.24 107.410   1
   3   1 -21 55138.9 436.731  -2
  -4  -1  21 55138.9 436.731   1
  -3  -1  20 4023.78 136.139  -2
   4   1 -20 4023.78 136.139   1
  -4  -1  19 34363.9 336.769   1
  -2  -1  19 32678.7 297.025  -2
   4   1 -19 32678.7 297.025   1
  -2  -1  18 8450.28 164.467  -2
   4   1 -18 8450.28 164.467   1
  -2   1  17 32258.7 241.713  -2
   4  -1 -17 32258.7 241.713   1
  -4  -1  16 1520.82 77.9729   1
  -1  -1  16 2065.04 185.582  -2
   4   1 -16 2065.04 185.582   1
   1  -1 -15 122689. 514.532  -2
  -4   1  15 122689. 514.532   1
  -1  -1  14 22405.3 245.834  -2
   4   1 -14 22405.3 245.834   1
  -4  -1  13 30625.6 304.465   1
   0   1  13 38586.7 224.710  -2
   4  -1 -13 38586.7 224.710   1
   0   1 -12 18303.0 178.858  -2
  -4  -1  12 18303.0 178.858   1
  -4  -1  11 585.807 123.803   1
   0   1 -11 15425.0 121.868  -2
  -4  -1  11 15425.0 121.868   1
   4  -1 -10 3437.27 51.2083   1
   1   1  10 4154.28 204.895  -2
   4  -1 -10 4154.28 204.895   1
   1   1   9 166099. 291.728  -2
   4  -1  -9 166099. 291.728   1
   4   1  -8 14448.4 119.746   1
   1   1   8 13288.4 76.2106  -2
   4  -1  -8 13288.4 76.2106   1
   4  -1  -7 110761. 180.337   1
   2   1   7 121606. 298.990  -2
   4  -1  -7 121606. 298.990   1
   2   1   6 138750. 209.207  -2
   4  -1  -6 138750. 209.207   1
  -4   1   5 15210.1 67.3746   1
   2   1   5 19302.0 238.433  -2
   4  -1  -5 19302.0 238.433   1
   4  -1  -4 11119.9 47.5441   1
   3   1   4 24999.1 122.397  -2
   4  -1  -4 24999.1 122.397   1
   3  -1   3 50522.2 83.9020  -2
   4   1  -3 50522.2 83.9020   1
  -4   1   2 49259.6 72.7300   1
   3   1   2 75697.3 237.186  -2
   4  -1  -2 75697.3 237.186   1
  -4  -1   1 143921. 91.7883   1
  -4   1   0 1094.68 11.3490  -2
  -4  -1   0 1094.68 11.3490   1
  -4  -1  -1 414461. 218.783   1
  -4  -1  -2 9571.84 38.1856   1
   5  -1  -2 31816.6 195.226  -2
   4   1   2 31816.6 195.226   1
   5  -1  -3 2368.99 26.4712  -2
   4   1   3 2368.99 26.4712   1
  -4  -1  -4 85983.2 165.062   1
  -5   1   4 103782. 248.468  -2
  -4  -1  -4 103782. 248.468   1
  -4  -1  -5 308202. 321.979   1
  -6   1   5 311718. 343.125  -2
  -4  -1  -5 311718. 343.125   1
  -6   1   6 87018.3 160.309  -2
  -4  -1  -6 87018.3 160.309   1
   4   1   7 155502. 219.988   1
   6  -1  -7 179160. 479.660  -2
   4   1   7 179160. 479.660   1
  -4   1  -8 7307.00 83.7195   1
  -7  -1   8 8177.29 83.6911  -2
  -4   1  -8 8177.29 83.6911   1
  -7   1   9 78848.6 249.128  -2
  -4  -1  -9 78848.6 249.128   1
  -4  -1 -10 38561.0 163.681   1
   7  -1 -10 51198.7 360.354  -2
   4   1  10 51198.7 360.354   1
  -4   1 -11 49876.9 280.402   1
  -8   1  11 68566.9 248.147  -2
  -4  -1 -11 68566.9 248.147   1
  -8   1  12 5336.69 121.394  -2
  -4  -1 -12 5336.69 121.394   1
  -4  -1 -13 60188.1 387.094   1
   8   1 -13 72751.0 401.558  -2
   4  -1  13 72751.0 401.558   1
  -9   1  14 1981.80 80.5997  -2
  -4  -1 -14 1981.80 80.5997   1
  -9   1  15 19331.3 197.138  -2
  -4  -1 -15 19331.3 197.138   1
  -4   1 -16 15193.7 195.583   1
   9  -1 -16 16996.7 196.820  -2
   4   1  16 16996.7 196.820   1
  10  -1 -17 15604.3 178.567  -2
   4   1  17 15604.3 178.567   1
 -10  -1  18 6820.63 146.579  -2
  -4   1 -18 6820.63 146.579   1
  -4   1 -19 31330.6 335.288   1
  10   1 -19 37061.9 259.210  -2
   4  -1  19 37061.9 259.210   1
  11  -1 -20 1948.80 97.3545  -2
   4   1  20 1948.80 97.3545   1
  11  -1 -21 35834.6 349.466  -2
   4   1  21 35834.6 349.466   1
  -4  -1 -22 5623.77 201.236   1
  12   1 -23 10164.5 207.469  -2
   4  -1  23 10164.5 207.469   1
 -12   1  24 6011.49 159.645  -2
  -4  -1 -24 6011.49 159.645   1
  -4   1 -25 14876.0 246.931   1
  12  -1 -25 14620.5 220.793  -2
   4   1  25 14620.5 220.793   1
 -13   1  26 740.346 63.4887  -2
  -4  -1 -26 740.346 63.4887   1
  13   1 -27 29532.6 232.281  -2
   4  -1  27 29532.6 232.281   1
   6  -2 -28 18697.7 137.794  -2
  -4   2  28 18697.7 137.794   1
   5  -2 -27 3528.47 91.0001  -2
  -4   2  27 3528.47 91.0001   1
   5   2 -26 8902.06 108.198  -2
  -4  -2  26 8902.06 108.198   1
  -4  -2  25 1090.41 62.1349  -2
   4   2 -25 1090.41 62.1349   1
  -4  -2  24 22485.3 192.108  -2
   4   2 -24 22485.3 192.108   1
  -4  -2  23 1429.24 142.872  -2
   4   2 -23 1429.24 142.872   1
   4   2 -22 6413.64 264.201   1
   3   2 -22 20722.6 227.278  -2
  -4  -2  22 20722.6 227.278   1
  -3   2  21 9173.12 178.653  -2
   4  -2 -21 9173.12 178.653   1
   3   2 -20 2527.83 110.385  -2
  -4  -2  20 2527.83 110.385   1
   4  -2 -19 31609.6 366.372   1
  -2  -2  19 32493.7 298.383  -2
   4   2 -19 32493.7 298.383   1
  -2  -2  18 120313. 619.225  -2
   4   2 -18 120313. 619.225   1
  -2   2  17 5390.19 202.284  -2
   4  -2 -17 5390.19 202.284   1
   4  -2 -16 53667.2 396.531   1
  -1  -2  16 78510.4 730.883  -2
   4   2 -16 78510.4 730.883   1
   1   2 -15 471.063 89.0594  -2
  -4  -2  15 471.063 89.0594   1
  -1   2  14 16366.1 190.046  -2
   4  -2 -14 16366.1 190.046   1
  -4  -2  13 14388.5 162.935   1
   0  -2  13 14260.8 302.784  -2
   4   2 -13 14260.8 302.784   1
   0   2  12 131374. 640.741  -2
   4  -2 -12 131374. 640.741   1
   0   2 -11 6805.51 114.758  -2
  -4  -2  11 6805.51 114.758   1
   4   2 -10 252295. 488.943   1
   1   2  10 273667. 521.335  -2
   4  -2 -10 273667. 521.335   1
   1  -2   9 8812.63 87.5649  -2
   4   2  -9 8812.63 87.5649   1
  -4  -2   8 25002.9 99.4935   1
   1   2   8 41410.7 132.629  -2
   4  -2  -8 41410.7 132.629   1
   4   2  -7 13924.9 55.5137   1
   2   2   7 20213.6 104.696  -2
   4  -2  -7 20213.6 104.696   1
   2  -2   6 13323.9 53.7258  -2
   4   2  -6 13323.9 53.7258   1
  -4  -2   5 260.368 16.5597   1
   2   2   5 3276.99 55.9907  -2
   4  -2  -5 3276.99 55.9907   1
  -4  -2   4 195233. 169.400   1
   3   2   4 192297. 323.333  -2
   4  -2  -4 192297. 323.333   1
  -3   2  -3 61602.9 88.6367  -2
  -4  -2   3 61602.9 88.6367   1
   4  -2  -2 42050.3 63.8330   1
   3   2   2 67776.2 135.171  -2
   4  -2  -2 67776.2 135.171   1
   4  -2  -1 55637.4 70.1406   1
   4   2   0 13189.6 27.4097  -2
   4  -2   0 13189.6 27.4097   1
   4  -2   1 13467.4 46.0362   1
   4  -2  -1 32465.6 107.295  -2
   4   2   1 32465.6 107.295   1
  -4  -2  -2 146661. 153.855   1
   5   2  -2 229852. 243.988  -2
   4  -2   2 229852. 243.988   1
   5   2  -3 6095.59 30.8601  -2
   4  -2   3 6095.59 30.8601   1
   4   2   4 211322. 236.841   1
   5  -2  -4 281595. 306.135  -2
   4   2   4 281595. 306.135   1
   4  -2   5 42253.1 142.769   1
  -6   2   5 42425.3 145.401  -2
  -4  -2  -5 42425.3 145.401   1
  -6   2   6 71515.1 185.011  -2
  -4  -2  -6 71515.1 185.011   1
   4  -2   7 8265.02 64.1402   1
  -6   2   7 14054.7 183.961  -2
  -4  -2  -7 14054.7 183.961   1
  -4  -2  -8 78944.1 263.269   1
   7  -2  -8 90364.9 255.625  -2
   4   2   8 90364.9 255.625   1
  -7   2   9 5452.86 73.0291  -2
  -4  -2  -9 5452.86 73.0291   1
  -4   2 -10 192159. 399.257   1
   7  -2 -10 229954. 558.009  -2
   4   2  10 229954. 558.009   1
  -4  -2 -11 1457.67 92.0939   1
  -8   2  11 10052.7 104.622  -2
  -4  -2 -11 10052.7 104.622   1
   8   2 -12 12112.5 141.448  -2
   4  -2  12 12112.5 141.448   1
  -4   2 -13 944.813 74.4100   1
   8   2 -13 1543.26 106.663  -2
   4  -2  13 1543.26 106.663   1
  -9   2  14 45505.7 183.173  -2
  -4  -2 -14 45505.7 183.173   1
  -9  -2  15 16182.8 173.926  -2
  -4   2 -15 16182.8 173.926   1
  -4   2 -16 37075.4 338.650   1
   9   2 -16 49665.8 278.119  -2
   4  -2  16 49665.8 278.119   1
  10  -2 -17 736.634 94.5463  -2
   4   2  17 736.634 94.5463   1
 -10  -2  18 24959.5 279.857  -2
  -4   2 -18 24959.5 279.857   1
  -4   2 -19 13881.0 291.614   1
  10  -2 -19 15310.4 201.001  -2
   4   2  19 15310.4 201.001   1
  11   2 -20 6156.15 151.742  -2
   4  -2  20 6156.15 151.742   1
 -11  -2  21 3396.18 127.286  -2
  -4   2 -21 3396.18 127.286   1
  -4  -2 -22 16999.6 309.856   1
 -12  -2  23 343.592 142.444  -2
  -4   2 -23 343.592 142.444   1
 -12   2  24 34104.4 363.305  -2
  -4  -2 -24 34104.4 363.305   1
  -4   2 -25 86.5508 95.5796   1
 -12   2  25 912.449 154.844  -2
  -4  -2 -25 912.449 154.844   1
 -13   2  26 5437.99 159.507  -2
  -4  -2 -26 5437.99 159.507   1
  13   2 -27 3351.96 114.090  -2
   4  -2  27 3351.96 114.090   1
   5  -3 -28 1584.62 110.172  -2
  -4   3  28 1584.62 110.172   1
   6   3 -28 863.305 97.9697  -2
  -4  -3  28 863.305 97.9697   1
   5   3 -27 33303.0 233.336  -2
  -4  -3  27 33303.0 233.336   1
   5   3 -26 2665.12 81.4512  -2
  -4  -3  26 2665.12 81.4512   1
  -4  -3  25 3439.73 72.1242   1
  -4   3  25 5419.74 145.895  -2
   4  -3 -25 5419.74 145.895   1
  -4  -3  24 4406.84 92.5939  -2
   4   3 -24 4406.84 92.5939   1
  -4  -3  23 11265.1 162.555  -2
   4   3 -23 11265.1 162.555   1
  -3  -3  22 1976.44 79.5751  -2
   4   3 -22 1976.44 79.5751   1
  -3   3  21 28413.0 233.437  -2
   4  -3 -21 28413.0 233.437   1
   3   3 -20 801.166 90.5360  -2
  -4  -3  20 801.166 90.5360   1
   4  -3 -19 21869.2 439.468   1
   2   3 -19 24053.6 221.041  -2
  -4  -3  19 24053.6 221.041   1
   2   3 -18 645.847 84.7215  -2
  -4  -3  18 645.847 84.7215   1
   2   3 -17 44029.2 321.691  -2
  -4  -3  17 44029.2 321.691   1
   4  -3 -16 1596.58 162.637   1
  -1  -3  16 9526.95 224.225  -2
   4   3 -16 9526.95 224.225   1
  -1  -3  15 32790.9 377.023  -2
   4   3 -15 32790.9 377.023   1
  -1  -3  14 6429.63 153.913  -2
   4   3 -14 6429.63 153.913   1
   4  -3 -13 39516.9 358.701   1
   0  -3  13 45260.5 376.476  -2
   4   3 -13 45260.5 376.476   1
   0  -3  12 96.8590 55.1736  -2
   4   3 -12 96.8590 55.1736   1
   0   3  11 53774.0 206.466  -2
   4  -3 -11 53774.0 206.466   1
   4  -3 -10 15223.9 95.6003   1
   1   3  10 16181.8 192.383  -2
   4  -3 -10 16181.8 192.383   1
   1   3   9 62753.6 183.532  -2
   4  -3  -9 62753.6 183.532   1
  -4   3   8 34126.3 234.951   1
   1   3   8 37093.5 104.509  -2
   4  -3  -8 37093.5 104.509   1
   4  -3  -7 161470. 231.011   1
  -2   3  -7 246487. 267.531  -2
  -4  -3   7 246487. 267.531   1
   2   3   6 211931. 199.183  -2
   4  -3  -6 211931. 199.183   1
   4  -3  -5 141135. 244.807   1
   2   3   5 152376. 143.501  -2
   4  -3  -5 152376. 143.501   1
  -4   3   4 297.088 17.9062   1
   3   3   4 1392.61 30.4472  -2
   4  -3  -4 1392.61 30.4472   1
  -3   3  -3 137946. 176.539  -2
  -4  -3   3 137946. 176.539   1
   4  -3  -2 238915. 199.612   1
   3   3   2 341289. 282.060  -2
   4  -3  -2 341289. 282.060   1
   4  -3  -1 223589. 174.897   1
  -4   3  -1 379321. 395.926  -2
  -4  -3   1 379321. 395.926   1
  -4   3   0 33935.2 50.2708  -2
  -4  -3   0 33935.2 50.2708   1
  -4  -3  -1 380834. 252.696   1
  -4   3   1 467623. 294.207  -2
  -4  -3  -1 467623. 294.207   1
  -4   3  -2 2442.10 37.5322   1
   5  -3  -2 61492.6 128.040  -2
   4   3   2 61492.6 128.040   1
  -5   3   3 31314.2 55.9631  -2
  -4  -3  -3 31314.2 55.9631   1
  -4   3  -4 4889.86 67.5717   1
   5  -3  -4 12065.3 67.9426  -2
   4   3   4 12065.3 67.9426   1
  -4   3  -5 20146.6 123.661   1
   6  -3  -5 36152.0 85.6543  -2
   4   3   5 36152.0 85.6543   1
   6   3  -6 2915.64 42.6466  -2
   4  -3   6 2915.64 42.6466   1
  -4   3  -7 187447. 451.742   1
   6  -3  -7 229984. 375.165  -2
   4   3   7 229984. 375.165   1
  -4  -3  -8 29807.0 223.073   1
  -7   3   8 34590.3 139.287  -2
  -4  -3  -8 34590.3 139.287   1
  -7   3   9 92050.1 299.597  -2
  -4  -3  -9 92050.1 299.597   1
  -4   3 -10 7509.18 102.709   1
   7   3 -10 9227.31 122.593  -2
   4  -3  10 9227.31 122.593   1
  -8   3  11 49765.7 222.581  -2
  -4  -3 -11 49765.7 222.581   1
   8   3 -12 9822.71 126.018  -2
   4  -3  12 9822.71 126.018   1
  -4   3 -13 57066.9 361.868   1
  -8  -3  13 67250.3 283.080  -2
  -4   3 -13 67250.3 283.080   1
  -9  -3  14 49968.6 246.882  -2
  -4   3 -14 49968.6 246.882   1
   9   3 -15 16763.4 188.539  -2
   4  -3  15 16763.4 188.539   1
  -4   3 -16 3201.22 196.168   1
   9   3 -16 3088.57 126.439  -2
   4  -3  16 3088.57 126.439   1
  10   3 -17 21090.5 255.331  -2
   4  -3  17 21090.5 255.331   1
  10  -3 -18 2794.80 117.556  -2
   4   3  18 2794.80 117.556   1
  -4   3 -19 30170.3 374.084   1
 -10   3  19 31816.7 369.279  -2
  -4  -3 -19 31816.7 369.279   1
  11   3 -20 8407.33 180.786  -2
   4  -3  20 8407.33 180.786   1
  11   3 -21 29055.3 478.311  -2
   4  -3  21 29055.3 478.311   1
  -4   3 -22 356.073 107.622   1
 -11   3  22 884.654 173.127  -2
  -4  -3 -22 884.654 173.127   1
 -12  -3  23 4822.19 146.396  -2
  -4   3 -23 4822.19 146.396   1
 -12  -3  24 6485.51 178.818  -2
  -4   3 -24 6485.51 178.818   1
   4   3  25 5062.95 100.826   1
 -12   3  25 7086.75 389.661  -2
  -4  -3 -25 7086.75 389.661   1
  13   3 -26 649.234 73.1612  -2
   4  -3  26 649.234 73.1612   1
 -13   3  27 17598.6 256.247  -2
  -4  -3 -27 17598.6 256.247   1
  -5  -4  27 1732.42 78.3184  -2
   4   4 -27 1732.42 78.3184   1
   5   4 -26 18275.0 185.353  -2
  -4  -4  26 18275.0 185.353   1
  -4   4  25 1909.91 169.607  -2
   4  -4 -25 1909.91 169.607   1
   5   4 -25 1257.17 78.4178  -2
  -4  -4  25 1257.17 78.4178   1
  -4  -4  24 41693.5 279.513  -2
   4   4 -24 41693.5 279.513   1
   4   4 -23 701.304 36.5315  -2
  -4  -4  23 701.304 36.5315   1
   4  -4 -22 2270.52 178.354   1
  -3  -4  22 4813.71 270.367  -2
   4   4 -22 4813.71 270.367   1
  -3  -4  21 9457.51 147.102  -2
   4   4 -21 9457.51 147.102   1
  -3  -4  20 17903.7 184.898  -2
   4   4 -20 17903.7 184.898   1
   4  -4 -19 1782.09 179.375   1
   2   4 -19 3749.98 102.946  -2
  -4  -4  19 3749.98 102.946   1
  -2   4  18 14076.7 173.040  -2
   4  -4 -18 14076.7 173.040   1
  -2   4  17 3153.87 103.954  -2
   4  -4 -17 3153.87 103.954   1
   4  -4 -16 59206.8 674.151   1
   1   4 -16 94036.2 392.487  -2
  -4  -4  16 94036.2 392.487   1
  -1   4  15 19546.1 215.837  -2
   4  -4 -15 19546.1 215.837   1
  -1   4  14 1364.54 91.0900  -2
   4  -4 -14 1364.54 91.0900   1
   4  -4 -13 5466.84 211.494   1
   0  -4  13 15524.6 163.662  -2
   4   4 -13 15524.6 163.662   1
   0   4  12 32158.0 224.238  -2
   4  -4 -12 32158.0 224.238   1
   0  -4  11 24075.7 162.841  -2
   4   4 -11 24075.7 162.841   1
   4  -4 -10 147062. 389.949   1
   1   4  10 202367. 691.102  -2
   4  -4 -10 202367. 691.102   1
   1   4   9 19436.0 175.879  -2
   4  -4  -9 19436.0 175.879   1
   1   4   8 34684.7 126.675  -2
   4  -4  -8 34684.7 126.675   1
   4   4  -7 2017.81 55.0627   1
  -2   4  -7 5974.72 82.5254  -2
  -4  -4   7 5974.72 82.5254   1
   2   4   6 159841. 266.193  -2
   4  -4  -6 159841. 266.193   1
   4   4  -5 31413.7 326.949   1
   2   4   5 31778.9 82.0090  -2
   4  -4  -5 31778.9 82.0090   1
   4  -4  -4 37337.3 118.077   1
   3   4   4 50989.4 122.821  -2
   4  -4  -4 50989.4 122.821   1
   3   4   3 16430.6 74.0187  -2
   4  -4  -3 16430.6 74.0187   1
   4   4  -2 78586.9 140.981   1
  -3   4  -2 87255.8 179.996  -2
  -4  -4   2 87255.8 179.996   1
   4  -4  -1 10180.4 44.2425   1
   4   4   1 17636.1 92.0972  -2
   4  -4  -1 17636.1 92.0972   1
  -4   4   0 1014.54 18.4411  -2
  -4  -4   0 1014.54 18.4411   1
  -4  -4  -1 5778.13 53.0706   1
  -4   4   1 11234.2 60.0251  -2
  -4  -4  -1 11234.2 60.0251   1
  -4  -4  -2 97792.1 219.672   1
  -5   4   2 103695. 143.447  -2
  -4  -4  -2 103695. 143.447   1
   5  -4  -3 70107.8 108.301  -2
   4   4   3 70107.8 108.301   1
   4  -4   4 87975.0 208.768   1
  -5   4   4 103764. 241.786  -2
  -4  -4  -4 103764. 241.786   1
  -4   4  -5 1612.02 70.2726   1
   6  -4  -5 1987.92 85.3060  -2
   4   4   5 1987.92 85.3060   1
  -6  -4   6 3537.56 79.4156  -2
  -4   4  -6 3537.56 79.4156   1
  -4   4  -7 193.668 57.1480   1
  -6   4   7 14778.4 188.761  -2
  -4  -4  -7 14778.4 188.761   1
  -4   4  -8 8291.18 208.135   1
  -7   4   8 9433.64 187.460  -2
  -4  -4  -8 9433.64 187.460   1
  -7  -4   9 40446.0 237.455  -2
  -4   4  -9 40446.0 237.455   1
  -4  -4 -10 81163.1 415.587   1
   7   4 -10 97836.5 287.064  -2
   4  -4  10 97836.5 287.064   1
  -8   4  11 8017.69 94.2052  -2
  -4  -4 -11 8017.69 94.2052   1
  -8   4  12 16279.5 154.863  -2
  -4  -4 -12 16279.5 154.863   1
  -4  -4 -13 100.618 67.1588   1
  -8   4  13 1179.44 82.9212  -2
  -4  -4 -13 1179.44 82.9212   1
   9   4 -14 2991.49 80.0456  -2
   4  -4  14 2991.49 80.0456   1
   9   4 -15 32055.2 255.945  -2
   4  -4  15 32055.2 255.945   1
   9   4 -16 86022.6 406.022  -2
   4  -4  16 86022.6 406.022   1
 -10   4  17 2384.70 146.114  -2
  -4  -4 -17 2384.70 146.114   1
 -10  -4  18 69939.1 563.100  -2
  -4   4 -18 69939.1 563.100   1
  -4   4 -19 56.1255 118.397   1
  10   4 -19 269.404 127.819  -2
   4  -4  19 269.404 127.819   1
 -11   4  20 5923.51 180.675  -2
  -4  -4 -20 5923.51 180.675   1
 -11  -4  21 6888.88 274.310  -2
  -4   4 -21 6888.88 274.310   1
  -4   4 -22 26425.6 448.187   1
 -11  -4  22 36103.3 379.335  -2
  -4   4 -22 36103.3 379.335   1
 -12  -4  23 4579.62 135.886  -2
  -4   4 -23 4579.62 135.886   1
 -12   4  24 26661.5 209.529  -2
  -4  -4 -24 26661.5 209.529   1
   4   4  25 2030.94 94.2385   1
 -12   4  25 2868.66 282.945  -2
  -4  -4 -25 2868.66 282.945   1
  13   4 -25 2796.02 183.103  -2
   4  -4  25 2796.02 183.103   1
 -13   4  26 6457.76 169.236  -2
  -4  -4 -26 6457.76 169.236   1
  -5  -5  26 317.835 83.6680  -2
   4   5 -26 317.835 83.6680   1
  -4   5  25 15508.8 278.863  -2
   4  -5 -25 15508.8 278.863   1
  -5  -5  25 29193.1 193.531  -2
   4   5 -25 29193.1 193.531   1
  -4  -5  24 2542.23 86.4840  -2
   4   5 -24 2542.23 86.4840   1
  -4  -5  23 6280.76 109.996  -2
   4   5 -23 6280.76 109.996   1
  -3  -5  22 3327.10 89.8363  -2
   4   5 -22 3327.10 89.8363   1
  -3  -5  21 26445.6 425.815  -2
   4   5 -21 26445.6 425.815   1
   3   5 -20 4108.48 125.417  -2
  -4  -5  20 4108.48 125.417   1
  -2  -5  19 46030.7 233.879  -2
   4   5 -19 46030.7 233.879   1
   2   5 -18 566.076 79.1885  -2
  -4  -5  18 566.076 79.1885   1
  -2   5  17 24747.8 208.541  -2
   4  -5 -17 24747.8 208.541   1
  -1  -5  16 11033.8 126.245  -2
   4   5 -16 11033.8 126.245   1
   1   5 -15 83676.3 379.657  -2
  -4  -5  15 83676.3 379.657   1
  -1   5  14 3443.30 91.7872  -2
   4  -5 -14 3443.30 91.7872   1
   0   5 -13 24920.0 159.273  -2
  -4  -5  13 24920.0 159.273   1
   0   5  12 13635.6 136.293  -2
   4  -5 -12 13635.6 136.293   1
   0   5  11 26985.4 145.909  -2
   4  -5 -11 26985.4 145.909   1
   4   5 -10 8775.70 277.280   1
   1   5  10 10485.0 91.0681  -2
   4  -5 -10 10485.0 91.0681   1
  -1   5  -9 32717.2 201.052  -2
  -4  -5   9 32717.2 201.052   1
  -1   5  -8 1477.14 66.3482  -2
  -4  -5   8 1477.14 66.3482   1
   4   5  -7 99892.0 468.567   1
   2   5   7 106071. 273.409  -2
   4  -5  -7 106071. 273.409   1
   2   5   6 942.127 40.4367  -2
   4  -5  -6 942.127 40.4367   1
   2  -5   5 13721.7 86.6418  -2
   4   5  -5 13721.7 86.6418   1
   4   5  -4 343.011 53.2292   1
   3   5   4 490.974 48.7030  -2
   4  -5  -4 490.974 48.7030   1
  -3   5  -3 55105.9 158.357  -2
  -4  -5   3 55105.9 158.357   1
   4   5  -2 15898.3 260.627   1
   3  -5   2 21346.2 95.5230  -2
   4   5  -2 21346.2 95.5230   1
   4   5  -1 159902. 329.754   1
  -4   5  -1 182902. 274.778  -2
  -4  -5   1 182902. 274.778   1
  -4   5   0 12289.9 82.1944  -2
  -4  -5   0 12289.9 82.1944   1
   4   5   1 34610.9 155.059   1
   4  -5  -1 96198.9 179.025  -2
   4   5   1 96198.9 179.025   1
  -5   5   2 11013.6 74.8351  -2
  -4  -5  -2 11013.6 74.8351   1
   5   5  -3 76060.9 192.877  -2
   4  -5   3 76060.9 192.877   1
   4  -5   4 9889.18 98.0354   1
  -5   5   4 12122.0 130.163  -2
  -4  -5  -4 12122.0 130.163   1
   4  -5   5 82044.7 480.429   1
  -6   5   5 92758.4 229.989  -2
  -4  -5  -5 92758.4 229.989   1
  -6   5   6 50222.8 226.724  -2
  -4  -5  -6 50222.8 226.724   1
  -4   5  -7 39605.3 279.822   1
  -6   5   7 56999.1 264.689  -2
  -4  -5  -7 56999.1 264.689   1
  -7   5   8 17160.2 116.357  -2
  -4  -5  -8 17160.2 116.357   1
   7   5  -9 64821.1 271.980  -2
   4  -5   9 64821.1 271.980   1
  -4  -5 -10 4042.64 115.417   1
  -7   5  10 4429.18 94.9817  -2
  -4  -5 -10 4429.18 94.9817   1
  -8   5  11 29452.7 169.472  -2
  -4  -5 -11 29452.7 169.472   1
  -8   5  12 15644.6 160.041  -2
  -4  -5 -12 15644.6 160.041   1
  -4  -5 -13 45532.5 357.697   1
  -8   5  13 56254.4 279.935  -2
  -4  -5 -13 56254.4 279.935   1
  -9   5  14 65.0651 60.7297  -2
  -4  -5 -14 65.0651 60.7297   1
  -9   5  15 11460.2 169.235  -2
  -4  -5 -15 11460.2 169.235   1
  -4   5 -16 5563.19 243.333   1
  -9   5  16 6191.09 177.604  -2
  -4  -5 -16 6191.09 177.604   1
 -10   5  17 41973.7 318.600  -2
  -4  -5 -17 41973.7 318.600   1
 -10  -5  18 8282.90 199.265  -2
  -4   5 -18 8282.90 199.265   1
  -4   5 -19 14947.3 363.522   1
 -10   5  19 19123.0 365.124  -2
  -4  -5 -19 19123.0 365.124   1
 -11   5  20 3812.63 210.519  -2
  -4  -5 -20 3812.63 210.519   1
 -11  -5  21 8835.15 211.618  -2
  -4   5 -21 8835.15 211.618   1
  -4   5 -22 659.779 120.194   1
  11   5 -22 636.412 105.108  -2
   4  -5  22 636.412 105.108   1
 -12   5  23 9199.34 143.945  -2
  -4  -5 -23 9199.34 143.945   1
 -12   5  24 77.6178 38.6450  -2
  -4  -5 -24 77.6178 38.6450   1
   4  -5  25 4924.98 167.276   1
 -12   5  25 5218.87 226.736  -2
  -4  -5 -25 5218.87 226.736   1
  -4   6  25 1909.14 132.361  -2
   4  -6 -25 1909.14 132.361   1
  -5  -6  25 1164.72 101.966  -2
   4   6 -25 1164.72 101.966   1
  -4  -6  24 14783.7 219.516  -2
   4   6 -24 14783.7 219.516   1
  -4   6  23 999.875 68.8331  -2
   4  -6 -23 999.875 68.8331   1
  -3   6  22 11250.4 115.031  -2
   4  -6 -22 11250.4 115.031   1
  -3  -6  21 13382.5 149.442  -2
   4   6 -21 13382.5 149.442   1
  -3  -6  20 13431.4 480.115  -2
   4   6 -20 13431.4 480.115   1
  -2  -6  19 5407.91 117.581  -2
   4   6 -19 5407.91 117.581   1
   2   6 -18 68010.3 424.310  -2
  -4  -6  18 68010.3 424.310   1
  -2   6  17 2632.13 110.123  -2
   4  -6 -17 2632.13 110.123   1
  -1   6  16 38427.1 253.386  -2
   4  -6 -16 38427.1 253.386   1
  -1   6  15 5126.38 137.307  -2
   4  -6 -15 5126.38 137.307   1
  -1   6  14 4163.54 115.509  -2
   4  -6 -14 4163.54 115.509   1
   0  -6  13 11428.1 140.560  -2
   4   6 -13 11428.1 140.560   1
   0   6 -12 25930.5 245.332  -2
  -4  -6  12 25930.5 245.332   1
   0   6 -11 14359.5 133.345  -2
  -4  -6  11 14359.5 133.345   1
  -4  -6  10 72101.5 571.890   1
   1   6  10 82919.2 242.384  -2
   4  -6 -10 82919.2 242.384   1
   1   6   9 46727.4 205.595  -2
   4  -6  -9 46727.4 205.595   1
   1   6   8 26217.6 134.106  -2
   4  -6  -8 26217.6 134.106   1
   4   6  -7 8596.38 134.491   1
   2   6   7 15273.8 133.047  -2
   4  -6  -7 15273.8 133.047   1
   2   6   6 100451. 287.624  -2
   4  -6  -6 100451. 287.624   1
   2   6   5 45476.5 156.359  -2
   4  -6  -5 45476.5 156.359   1
  -4  -6   4 70522.0 561.275   1
   3   6   4 100439. 228.813  -2
   4  -6  -4 100439. 228.813   1
   3   6   3 3036.07 64.2879  -2
   4  -6  -3 3036.07 64.2879   1
   3   6   2 61361.7 198.522  -2
   4  -6  -2 61361.7 198.522   1
   4   6   1 5647.84 74.6125  -2
   4  -6  -1 5647.84 74.6125   1
   4   6   0 31551.8 161.023  -2
   4  -6   0 31551.8 161.023   1
   4  -6   1 8953.11 232.176   1
   4   6  -1 11360.0 109.883  -2
   4  -6   1 11360.0 109.883   1
   5   6  -2 63165.1 183.945  -2
   4  -6   2 63165.1 183.945   1
  -5   6   3 11971.2 121.944  -2
  -4  -6  -3 11971.2 121.944   1
   4  -6   4 59832.0 319.488   1
  -5   6   4 71804.1 244.554  -2
  -4  -6  -4 71804.1 244.554   1
  -6   6   5 8391.31 86.6679  -2
  -4  -6  -5 8391.31 86.6679   1
  -6   6   6 11944.1 110.115  -2
  -4  -6  -6 11944.1 110.115   1
  -4   6  -7 3353.89 142.990   1
  -6   6   7 5290.22 85.9289  -2
  -4  -6  -7 5290.22 85.9289   1
  -7   6   8 50291.2 198.128  -2
  -4  -6  -8 50291.2 198.128   1
  -7  -6   9 10193.2 115.311  -2
  -4   6  -9 10193.2 115.311   1
  -4   6 -10 47729.2 526.201   1
  -7   6  10 54151.6 224.450  -2
  -4  -6 -10 54151.6 224.450   1
  -8  -6  11 13805.2 128.411  -2
  -4   6 -11 13805.2 128.411   1
  -8   6  12 4738.74 116.708  -2
  -4  -6 -12 4738.74 116.708   1
  -4  -6 -13 981.866 91.3100   1
   8   6 -13 2032.84 117.511  -2
   4  -6  13 2032.84 117.511   1
   9   6 -14 4985.98 132.245  -2
   4  -6  14 4985.98 132.245   1
  -9  -6  15 5390.62 135.065  -2
  -4   6 -15 5390.62 135.065   1
  -4   6 -16 54255.2 658.100   1
  -9  -6  16 69718.4 449.194  -2
  -4   6 -16 69718.4 449.194   1
 -10   6  17 27933.9 275.442  -2
  -4  -6 -17 27933.9 275.442   1
 -10  -6  18 28595.9 406.379  -2
  -4   6 -18 28595.9 406.379   1
  -4   6 -19 10374.3 294.298   1
 -10   6  19 9466.06 384.136  -2
  -4  -6 -19 9466.06 384.136   1
 -11  -6  20 1472.61 101.839  -2
  -4   6 -20 1472.61 101.839   1
 -11   6  21 4750.76 136.518  -2
  -4  -6 -21 4750.76 136.518   1
   4   6  22 6017.39 165.051   1
 -11   6  22 10436.3 163.987  -2
  -4  -6 -22 10436.3 163.987   1
 -12  -6  23 1196.26 103.108  -2
  -4   6 -23 1196.26 103.108   1
 -12   6  24 21093.6 201.112  -2
  -4  -6 -24 21093.6 201.112   1
  -4  -7  24 7.23418 52.6828  -2
   4   7 -24 7.23418 52.6828   1
  -4  -7  23 7868.04 162.699  -2
   4   7 -23 7868.04 162.699   1
  -3   7  22 1038.13 69.7246  -2
   4  -7 -22 1038.13 69.7246   1
  -3  -7  21 17749.5 201.408  -2
   4   7 -21 17749.5 201.408   1
   3   7 -20 8442.90 129.522  -2
  -4  -7  20 8442.90 129.522   1
  -2  -7  19 11826.7 196.194  -2
   4   7 -19 11826.7 196.194   1
  -2   7  18 9374.53 280.052  -2
   4  -7 -18 9374.53 280.052   1
  -2   7  17 17183.4 212.820  -2
   4  -7 -17 17183.4 212.820   1
  -1  -7  16 4034.16 126.753  -2
   4   7 -16 4034.16 126.753   1
  -1   7  15 4138.74 147.393  -2
   4  -7 -15 4138.74 147.393   1
  -1  -7  14 394.768 92.9950  -2
   4   7 -14 394.768 92.9950   1
   0  -7  13 37396.1 275.505  -2
   4   7 -13 37396.1 275.505   1
   0  -7  12 2473.01 121.138  -2
   4   7 -12 2473.01 121.138   1
   0   7 -11 43177.9 254.905  -2
  -4  -7  11 43177.9 254.905   1
  -4  -7  10 11993.0 283.849   1
   1  -7  10 18933.6 163.976  -2
   4   7 -10 18933.6 163.976   1
   1  -7   9 39458.6 248.392  -2
   4   7  -9 39458.6 248.392   1
   1  -7   8 2937.05 75.6625  -2
   4   7  -8 2937.05 75.6625   1
  -4  -7   7 75264.4 641.087   1
  -2   7  -7 82707.6 252.825  -2
  -4  -7   7 82707.6 252.825   1
   2  -7   6 1583.98 62.2491  -2
   4   7  -6 1583.98 62.2491   1
   2   7   5 28698.9 152.236  -2
   4  -7  -5 28698.9 152.236   1
  -4  -7   4 2036.94 173.780   1
   3   7   4 3637.06 70.2187  -2
   4  -7  -4 3637.06 70.2187   1
  -3   7  -3 45387.3 209.333  -2
  -4  -7   3 45387.3 209.333   1
   3   7   2 2790.06 68.7704  -2
   4  -7  -2 2790.06 68.7704   1
   4   7   1 41697.0 157.308  -2
   4  -7  -1 41697.0 157.308   1
  -4   7   0 15323.8 148.562  -2
  -4  -7   0 15323.8 148.562   1
   4  -7   1 56607.8 573.518   1
   4   7  -1 68559.2 268.287  -2
   4  -7   1 68559.2 268.287   1
  -5   7   2 15834.7 122.057  -2
  -4  -7  -2 15834.7 122.057   1
  -5   7   3 38034.4 210.247  -2
  -4  -7  -3 38034.4 210.247   1
   4  -7   4 915.962 140.964   1
  -5   7   4 2336.84 81.8037  -2
  -4  -7  -4 2336.84 81.8037   1
  -6   7   5 54154.0 231.528  -2
  -4  -7  -5 54154.0 231.528   1
  -6   7   6 15976.9 170.582  -2
  -4  -7  -6 15976.9 170.582   1
  -6   7   7 44826.7 245.496  -2
  -4  -7  -7 44826.7 245.496   1
  -7   7   8 10582.4 141.389  -2
  -4  -7  -8 10582.4 141.389   1
  -7   7   9 15368.5 197.862  -2
  -4  -7  -9 15368.5 197.862   1
  -7   7  10 3359.33 93.9950  -2
  -4  -7 -10 3359.33 93.9950   1
  -8   7  11 10382.7 152.988  -2
  -4  -7 -11 10382.7 152.988   1
  -8   7  12 22335.6 289.576  -2
  -4  -7 -12 22335.6 289.576   1
  -4   7 -13 25358.8 422.691   1
  -8   7  13 31840.9 269.699  -2
  -4  -7 -13 31840.9 269.699   1
  -9   7  14 5637.88 129.288  -2
  -4  -7 -14 5637.88 129.288   1
  -9  -7  15 48297.7 334.952  -2
  -4   7 -15 48297.7 334.952   1
  -4  -7 -16 509.147 82.3232   1
  -9   7  16 1109.01 150.384  -2
  -4  -7 -16 1109.01 150.384   1
 -10   7  17 13244.7 292.299  -2
  -4  -7 -17 13244.7 292.299   1
 -10   7  18 2682.05 117.739  -2
  -4  -7 -18 2682.05 117.739   1
  -4   7 -19 23736.9 398.594   1
 -10  -7  19 23091.8 269.774  -2
  -4   7 -19 23091.8 269.774   1
 -11  -7  20 731.605 109.736  -2
  -4   7 -20 731.605 109.736   1
  11   7 -21 22969.9 291.350  -2
   4  -7  21 22969.9 291.350   1
 -11   7  22 258.292 89.0306  -2
  -4  -7 -22 258.292 89.0306   1
 -12  -7  23 2445.50 98.7421  -2
  -4   7 -23 2445.50 98.7421   1
  -4  -8  23 640.143 142.473  -2
   4   8 -23 640.143 142.473   1
  -3  -8  22 22547.6 185.137  -2
   4   8 -22 22547.6 185.137   1
  -3  -8  21 1831.67 103.586  -2
   4   8 -21 1831.67 103.586   1
  -3  -8  20 7218.61 142.061  -2
   4   8 -20 7218.61 142.061   1
  -2  -8  19 6130.98 115.134  -2
   4   8 -19 6130.98 115.134   1
  -2  -8  18 38567.7 274.995  -2
   4   8 -18 38567.7 274.995   1
  -2  -8  17 1510.86 150.503  -2
   4   8 -17 1510.86 150.503   1
  -1   8  16 13442.3 179.394  -2
   4  -8 -16 13442.3 179.394   1
  -1  -8  15 4050.92 145.410  -2
   4   8 -15 4050.92 145.410   1
  -1   8  14 7162.35 148.237  -2
   4  -8 -14 7162.35 148.237   1
   0  -8  13 4247.03 117.208  -2
   4   8 -13 4247.03 117.208   1
   0   8 -12 5995.46 168.702  -2
  -4  -8  12 5995.46 168.702   1
   0   8 -11 44195.4 349.917  -2
  -4  -8  11 44195.4 349.917   1
  -4  -8  10 39706.2 517.223   1
   1  -8  10 49352.2 301.918  -2
   4   8 -10 49352.2 301.918   1
   1   8   9 7517.52 149.278  -2
   4  -8  -9 7517.52 149.278   1
   1  -8   8 3183.11 90.2500  -2
   4   8  -8 3183.11 90.2500   1
  -4  -8   7 898.866 185.435   1
   2   8   7 6699.73 116.233  -2
   4  -8  -7 6699.73 116.233   1
   2   8   6 26175.1 204.917  -2
   4  -8  -6 26175.1 204.917   1
   2   8   5 8179.84 110.625  -2
   4  -8  -5 8179.84 110.625   1
  -3   8  -4 65514.1 238.166  -2
  -4  -8   4 65514.1 238.166   1
   3   8   3 3011.86 68.7486  -2
   4  -8  -3 3011.86 68.7486   1
   3   8   2 18447.4 122.906  -2
   4  -8  -2 18447.4 122.906   1
  -4   8  -1 6860.30 94.3953  -2
  -4  -8   1 6860.30 94.3953   1
  -4   8   0 6892.94 108.831  -2
  -4  -8   0 6892.94 108.831   1
  -4   8   1 2118.30 88.9053  -2
  -4  -8  -1 2118.30 88.9053   1
   5   8  -2 24256.7 191.351  -2
   4  -8   2 24256.7 191.351   1
  -5   8   3 2363.67 108.481  -2
  -4  -8  -3 2363.67 108.481   1
   4  -8   4 25150.9 417.470   1
  -5   8   4 32953.7 279.150  -2
  -4  -8  -4 32953.7 279.150   1
  -6   8   5 1144.22 112.609  -2
  -4  -8  -5 1144.22 112.609   1
  -6   8   6 1364.84 110.691  -2
  -4  -8  -6 1364.84 110.691   1
  -6   8   7 9796.11 166.552  -2
  -4  -8  -7 9796.11 166.552   1
   7   8  -8 24743.7 244.280  -2
   4  -8   8 24743.7 244.280   1
  -7   8   9 12114.3 266.714  -2
  -4  -8  -9 12114.3 266.714   1
  -7   8  10 61297.0 443.037  -2
  -4  -8 -10 61297.0 443.037   1
  -8   8  11 14023.0 266.682  -2
  -4  -8 -11 14023.0 266.682   1
   8   8 -12 26554.3 343.641  -2
   4  -8  12 26554.3 343.641   1
  -8  -8  13 3254.18 148.304  -2
  -4   8 -13 3254.18 148.304   1
  -9  -8  14 13379.7 258.498  -2
  -4   8 -14 13379.7 258.498   1
   9   8 -15 3786.89 339.618  -2
   4  -8  15 3786.89 339.618   1
  -9   8  16 31714.9 240.741  -2
  -4  -8 -16 31714.9 240.741   1
 -10   8  17 3000.62 113.410  -2
  -4  -8 -17 3000.62 113.410   1
 -10  -8  18 6139.49 154.427  -2
  -4   8 -18 6139.49 154.427   1
 -10  -8  19 1646.42 115.963  -2
  -4   8 -19 1646.42 115.963   1
 -11   8  20 2226.50 111.851  -2
  -4  -8 -20 2226.50 111.851   1
 -11  -8  21 1835.84 96.0862  -2
  -4   8 -21 1835.84 96.0862   1
 -11  -8  22 3261.65 121.542  -2
  -4   8 -22 3261.65 121.542   1
   4   9 -22 730.257 99.7843   1
  -3  -9  21 4581.39 159.417  -2
   4   9 -21 4581.39 159.417   1
  -3  -9  20 4919.56 255.765  -2
   4   9 -20 4919.56 255.765   1
  -2  -9  19 13760.1 212.074  -2
   4   9 -19 13760.1 212.074   1
  -2  -9  18 14103.6 273.348  -2
   4   9 -18 14103.6 273.348   1
  -2   9  17 4904.26 186.150  -2
   4  -9 -17 4904.26 186.150   1
  -1   9  16 3015.41 159.436  -2
   4  -9 -16 3015.41 159.436   1
   1   9 -15 21797.0 254.217  -2
  -4  -9  15 21797.0 254.217   1
   1   9 -14 539.197 214.813  -2
  -4  -9  14 539.197 214.813   1
   0   9 -13 13294.6 217.287  -2
  -4  -9  13 13294.6 217.287   1
   0  -9  12 243.870 89.6106  -2
   4   9 -12 243.870 89.6106   1
   0   9  11 6790.03 154.262  -2
   4  -9 -11 6790.03 154.262   1
   1  -9  10 5242.30 133.099  -2
   4   9 -10 5242.30 133.099   1
   1   9   9 75245.9 387.438  -2
   4  -9  -9 75245.9 387.438   1
   1   9   8 2276.10 96.1433  -2
   4  -9  -8 2276.10 96.1433   1
   2   9   7 50101.4 240.676  -2
   4  -9  -7 50101.4 240.676   1
  -2   9  -6 8855.75 145.181  -2
  -4  -9   6 8855.75 145.181   1
   2   9   5 17464.5 163.258  -2
   4  -9  -5 17464.5 163.258   1
  -3   9  -4 7876.89 119.541  -2
  -4  -9   4 7876.89 119.541   1
   3   9   3 8860.99 113.619  -2
   4  -9  -3 8860.99 113.619   1
  -3   9  -2 10640.6 129.493  -2
  -4  -9   2 10640.6 129.493   1
   4   9   1 21588.7 150.560  -2
   4  -9  -1 21588.7 150.560   1
  -4   9   0 4848.00 103.710  -2
  -4  -9   0 4848.00 103.710   1
  -4   9   1 17201.7 144.832  -2
  -4  -9  -1 17201.7 144.832   1
   5   9  -2 14883.9 142.138  -2
   4  -9   2 14883.9 142.138   1
   5   9  -3 26285.0 217.405  -2
   4  -9   3 26285.0 217.405   1
   4  -9   4 3192.38 219.601   1
  -5   9   4 4505.17 149.797  -2
  -4  -9  -4 4505.17 149.797   1
   6   9  -5 22651.8 263.734  -2
   4  -9   5 22651.8 263.734   1
  -6   9   6 10978.7 255.431  -2
  -4  -9  -6 10978.7 255.431   1
  -6   9   7 15544.6 256.085  -2
  -4  -9  -7 15544.6 256.085   1
   7   9  -8 21445.1 301.863  -2
   4  -9   8 21445.1 301.863   1
   7   9  -9 9364.36 251.866  -2
   4  -9   9 9364.36 251.866   1
   7   9 -10 5398.60 198.972  -2
   4  -9  10 5398.60 198.972   1
  -8  -9  11 10437.1 190.194  -2
  -4   9 -11 10437.1 190.194   1
   8   9 -12 5302.41 278.701  -2
   4  -9  12 5302.41 278.701   1
   8   9 -13 48651.2 699.183  -2
   4  -9  13 48651.2 699.183   1
  -9   9  14 11909.7 194.579  -2
  -4  -9 -14 11909.7 194.579   1
  -9  -9  15 11455.4 208.908  -2
  -4   9 -15 11455.4 208.908   1
  -9   9  16 838.482 110.916  -2
  -4  -9 -16 838.482 110.916   1
 -10  -9  17 6500.66 216.261  -2
  -4   9 -17 6500.66 216.261   1
 -10  -9  18 811.773 130.171  -2
  -4   9 -18 811.773 130.171   1
  10   9 -19 16625.9 178.993  -2
   4  -9  19 16625.9 178.993   1
 -11  -9  20 46.9676 43.9951  -2
  -4   9 -20 46.9676 43.9951   1
   2  10 -19 3618.69 138.084  -2
  -4 -10  19 3618.69 138.084   1
  -2 -10  18 26785.4 269.459  -2
   4  10 -18 26785.4 269.459   1
  -2 -10  17 1698.06 152.347  -2
   4  10 -17 1698.06 152.347   1
  -1 -10  16 2565.09 166.463  -2
   4  10 -16 2565.09 166.463   1
   1  10 -15 5320.63 193.516  -2
  -4 -10  15 5320.63 193.516   1
  -1 -10  14 2173.72 135.114  -2
   4  10 -14 2173.72 135.114   1
   0  10  13 2450.43 102.693  -2
   4 -10 -13 2450.43 102.693   1
   0  10  12 1494.97 106.717  -2
   4 -10 -12 1494.97 106.717   1
   0  10 -11 842.113 117.746  -2
  -4 -10  11 842.113 117.746   1
  -1  10 -10 18334.2 466.724  -2
  -4 -10  10 18334.2 466.724   1
  -1  10  -9 9352.31 218.556  -2
  -4 -10   9 9352.31 218.556   1
  -1  10  -8 10892.8 227.018  -2
  -4 -10   8 10892.8 227.018   1
   2  10   7 9304.40 165.593  -2
   4 -10  -7 9304.40 165.593   1
   2  10   6 1270.50 84.1589  -2
   4 -10  -6 1270.50 84.1589   1
   2  10   5 3772.29 119.737  -2
   4 -10  -5 3772.29 119.737   1
  -3  10  -4 12003.2 154.480  -2
  -4 -10   4 12003.2 154.480   1
  -3  10  -3 11522.1 165.808  -2
  -4 -10   3 11522.1 165.808   1
   3  10   2 20119.6 186.753  -2
   4 -10  -2 20119.6 186.753   1
   4  10   1 8834.30 145.512  -2
   4 -10  -1 8834.30 145.512   1
  -4  10   0 34412.4 254.666  -2
  -4 -10   0 34412.4 254.666   1
   4  10  -1 8463.58 132.847  -2
   4 -10   1 8463.58 132.847   1
   5  10  -2 32223.5 199.686  -2
   4 -10   2 32223.5 199.686   1
  -5  10   3 516.200 83.4339  -2
  -4 -10  -3 516.200 83.4339   1
  -5  10   4 27137.5 211.627  -2
  -4 -10  -4 27137.5 211.627   1
   6  10  -5 5966.49 154.439  -2
   4 -10   5 5966.49 154.439   1
   6  10  -6 1113.45 134.944  -2
   4 -10   6 1113.45 134.944   1
   6  10  -7 2902.74 169.545  -2
   4 -10   7 2902.74 169.545   1
  -7  10   8 5627.35 261.660  -2
  -4 -10  -8 5627.35 261.660   1
   7  10  -9 1206.39 312.500  -2
   4 -10   9 1206.39 312.500   1
   7  10 -10 20126.1 346.948  -2
   4 -10  10 20126.1 346.948   1
   8  10 -11 4087.94 239.344  -2
   4 -10  11 4087.94 239.344   1
  -8 -10  12 16172.4 282.655  -2
  -4  10 -12 16172.4 282.655   1
   8  10 -13 3402.73 147.159  -2
   4 -10  13 3402.73 147.159   1
   9  10 -14 2007.82 132.640  -2
   4 -10  14 2007.82 132.640   1
   9  10 -15 544.319 112.454  -2
   4 -10  15 544.319 112.454   1
  -9 -10  16 11048.0 151.127  -2
  -4  10 -16 11048.0 151.127   1
  10  10 -17 4735.20 110.633  -2
   4 -10  17 4735.20 110.633   1
  10  10 -18 6746.48 141.320  -2
   4 -10  18 6746.48 141.320   1
   2  11 -17 8652.49 276.807  -2
  -4 -11  17 8652.49 276.807   1
   1  11 -16 3766.39 149.248  -2
  -4 -11  16 3766.39 149.248   1
  -1 -11  15 4523.45 136.282  -2
   4  11 -15 4523.45 136.282   1
   1  11 -14 2839.59 135.777  -2
  -4 -11  14 2839.59 135.777   1
   0  11 -13 20364.1 190.889  -2
  -4 -11  13 20364.1 190.889   1
   0  11 -12 1063.53 115.035  -2
  -4 -11  12 1063.53 115.035   1
   0  11 -11 4391.15 134.903  -2
  -4 -11  11 4391.15 134.903   1
  -1  11 -10 1292.26 111.843  -2
  -4 -11  10 1292.26 111.843   1
  -1  11  -9 8840.21 181.073  -2
  -4 -11   9 8840.21 181.073   1
  -1  11  -8 2661.45 137.236  -2
  -4 -11   8 2661.45 137.236   1
  -2  11  -7 20619.9 225.990  -2
  -4 -11   7 20619.9 225.990   1
  -2  11  -6 4549.85 186.270  -2
  -4 -11   6 4549.85 186.270   1
  -2  11  -5 9405.39 451.508  -2
  -4 -11   5 9405.39 451.508   1
  -3  11  -4 2405.59 332.477  -2
  -4 -11   4 2405.59 332.477   1
  -3  11  -3 6266.20 306.083  -2
  -4 -11   3 6266.20 306.083   1
  -3  11  -2 8534.25 266.582  -2
  -4 -11   2 8534.25 266.582   1
  -4  11  -1 34372.4 402.318  -2
  -4 -11   1 34372.4 402.318   1
  -4  11   0 3191.20 222.113  -2
  -4 -11   0 3191.20 222.113   1
  -4  11   1 17467.5 317.379  -2
  -4 -11  -1 17467.5 317.379   1
  -5  11   2 3818.06 303.554  -2
  -4 -11  -2 3818.06 303.554   1
  -5  11   3 7488.63 404.639  -2
  -4 -11  -3 7488.63 404.639   1
  -5  11   4 1760.26 205.384  -2
  -4 -11  -4 1760.26 205.384   1
   6  11  -5 20016.5 281.861  -2
   4 -11   5 20016.5 281.861   1
   6  11  -6 8838.51 191.889  -2
   4 -11   6 8838.51 191.889   1
   6  11  -7 15718.8 240.842  -2
   4 -11   7 15718.8 240.842   1
   7  11  -8 10616.1 192.739  -2
   4 -11   8 10616.1 192.739   1
   7  11  -9 9275.46 195.564  -2
   4 -11   9 9275.46 195.564   1
   7  11 -10 468.884 110.281  -2
   4 -11  10 468.884 110.281   1
   8  11 -11 5935.52 172.814  -2
   4 -11  11 5935.52 172.814   1
   8  11 -12 3248.60 149.575  -2
   4 -11  12 3248.60 149.575   1
   8  11 -13 17067.6 235.444  -2
   4 -11  13 17067.6 235.444   1
   9  11 -14 3245.17 109.987  -2
   4 -11  14 3245.17 109.987   1
   9  11 -15 15643.0 223.346  -2
   4 -11  15 15643.0 223.346   1
   9  11 -16 1193.38 90.5373  -2
   4 -11  16 1193.38 90.5373   1
   1  12 -14 3231.92 202.402  -2
  -4 -12  14 3231.92 202.402   1
   0  12 -13 2964.19 142.743  -2
  -4 -12  13 2964.19 142.743   1
   0  12 -12 13416.9 187.659  -2
  -4 -12  12 13416.9 187.659   1
   0  12 -11 5806.74 157.335  -2
  -4 -12  11 5806.74 157.335   1
  -1  12 -10 4339.72 145.558  -2
  -4 -12  10 4339.72 145.558   1
  -1  12  -9 1764.25 108.992  -2
  -4 -12   9 1764.25 108.992   1
  -1  12  -8 1225.54 105.246  -2
  -4 -12   8 1225.54 105.246   1
  -2  12  -7 2657.37 121.427  -2
  -4 -12   7 2657.37 121.427   1
  -2  12  -6 2152.35 125.826  -2
  -4 -12   6 2152.35 125.826   1
  -2  12  -5 4853.25 150.771  -2
  -4 -12   5 4853.25 150.771   1
  -3  12  -4 12357.2 208.003  -2
  -4 -12   4 12357.2 208.003   1
   3  12   3 4592.47 165.690  -2
   4 -12  -3 4592.47 165.690   1
   3  12   2 8098.07 158.641  -2
   4 -12  -2 8098.07 158.641   1
   4  12   1 1070.97 123.251  -2
   4 -12  -1 1070.97 123.251   1
   4  12   0 1809.55 133.788  -2
   4 -12   0 1809.55 133.788   1
   4  12  -1 1530.59 141.182  -2
   4 -12   1 1530.59 141.182   1
   5  12  -2 11608.5 202.882  -2
   4 -12   2 11608.5 202.882   1
   5  12  -3 664.751 90.1670  -2
   4 -12   3 664.751 90.1670   1
   5  12  -4 10439.5 198.743  -2
   4 -12   4 10439.5 198.743   1
   6  12  -5 2745.54 139.570  -2
   4 -12   5 2745.54 139.570   1
   6  12  -6 3121.38 158.036  -2
   4 -12   6 3121.38 158.036   1
   6  12  -7 3706.70 148.690  -2
   4 -12   7 3706.70 148.690   1
   7  12  -8 10120.6 176.087  -2
   4 -12   8 10120.6 176.087   1
   7  12  -9 7099.57 207.417  -2
   4 -12   9 7099.57 207.417   1
   7  12 -10 7014.02 176.398  -2
   4 -12  10 7014.02 176.398   1
   8  12 -11 2556.92 130.624  -2
   4 -12  11 2556.92 130.624   1
   8  12 -12 330.203 99.3298  -2
   4 -12  12 330.203 99.3298   1
   8  12 -13 509.493 87.2783  -2
   4 -12  13 509.493 87.2783   1
  -1  13  -9 3067.23 200.686  -2
  -4 -13   9 3067.23 200.686   1
  -1  13  -8 2025.61 206.771  -2
  -4 -13   8 2025.61 206.771   1
  -2  13  -7 7125.09 258.711  -2
  -4 -13   7 7125.09 258.711   1
  -2  13  -6 4159.62 178.586  -2
  -4 -13   6 4159.62 178.586   1
  -2  13  -5 5957.98 205.254  -2
  -4 -13   5 5957.98 205.254   1
  -3  13  -4 1672.34 221.503  -2
  -4 -13   4 1672.34 221.503   1
  -3  13  -3 5081.20 301.909  -2
  -4 -13   3 5081.20 301.909   1
  -3  13  -2 5947.23 311.986  -2
  -4 -13   2 5947.23 311.986   1
  -4  13  -1 4574.49 289.233  -2
  -4 -13   1 4574.49 289.233   1
   4  13   0 2982.96 207.970  -2
   4 -13   0 2982.96 207.970   1
   4  13  -1 3589.97 209.669  -2
   4 -13   1 3589.97 209.669   1
   5  13  -2 2065.28 175.101  -2
   4 -13   2 2065.28 175.101   1
   5  13  -3 5698.80 224.654  -2
   4 -13   3 5698.80 224.654   1
   5  13  -4 1463.27 157.683  -2
   4 -13   4 1463.27 157.683   1
   6  13  -5 2936.44 166.795  -2
   4 -13   5 2936.44 166.795   1
   6  13  -6 2823.25 166.940  -2
   4 -13   6 2823.25 166.940   1
   6  13  -7 11325.7 209.935  -2
   4 -13   7 11325.7 209.935   1
   4 -13   8 66.2581 113.268   1
   7  13  -8 449.837 157.727  -2
   4 -13   8 449.837 157.727   1
   5   0 -28 33380.4 237.203  -2
  -5   0  28 33380.4 237.203   1
   4   0 -26 92890.0 479.200  -2
  -5   0  26 92890.0 479.200   1
  -3   0  24 2370.91 155.934  -2
   5   0 -24 2370.91 155.934   1
   5   0 -22 11049.0 297.508   1
  -2   0  22 10990.0 231.849  -2
   5   0 -22 10990.0 231.849   1
   2   0 -20 73910.7 585.549  -2
  -5   0  20 73910.7 585.549   1
   1   0 -18 48381.6 404.225  -2
  -5   0  18 48381.6 404.225   1
  -5   0  16 737.156 111.581   1
   0   0  16 14958.0 213.388  -2
   5   0 -16 14958.0 213.388   1
   0   0  14 133781. 855.976  -2
   5   0 -14 133781. 855.976   1
   1   0  12 6554.68 136.892  -2
   5   0 -12 6554.68 136.892   1
   5   0 -10 9875.75 110.343   1
   2   0  10 22973.5 351.210  -2
   5   0 -10 22973.5 351.210   1
   5   0  -8 3033.81 54.1431   1
   2   0   8 18201.9 290.979  -2
   5   0  -8 18201.9 290.979   1
  -3   0  -6 209908. 366.878  -2
  -5   0   6 209908. 366.878   1
   5   0  -4 30240.3 73.3307   1
   5   0  -2 3071.35 45.2095   1
   5   0   0 118951. 131.665  -2
   5   0   0 118951. 131.665   1
  -5   0  -2 23521.9 84.6423   1
   5   0   4 423879. 611.881   1
   6   0  -4 525583. 1101.03  -2
   5   0   4 525583. 1101.03   1
   7   0  -6 172268. 291.473  -2
   5   0   6 172268. 291.473   1
  -5   0  -8 319951. 474.946   1
   8   0  -8 444470. 779.248  -2
   5   0   8 444470. 779.248   1
  -5   0 -10 53400.6 321.709   1
  -9   0  12 7238.14 144.383  -2
  -5   0 -12 7238.14 144.383   1
 -10   0  14 57956.4 441.968  -2
  -5   0 -14 57956.4 441.968   1
  -5   0 -16 68112.1 663.699   1
 -10   0  16 72043.1 473.773  -2
  -5   0 -16 72043.1 473.773   1
  11   0 -18 7663.14 327.457  -2
   5   0  18 7663.14 327.457   1
 -12   0  20 33152.9 343.346  -2
  -5   0 -20 33152.9 343.346   1
  -5   0 -22 35745.4 494.993   1
  13   0 -24 10464.7 333.851  -2
   5   0  24 10464.7 333.851   1
 -14   0  26 5066.66 164.838  -2
  -5   0 -26 5066.66 164.838   1
   5   1 -29 15278.0 247.338  -2
  -5  -1  29 15278.0 247.338   1
   5  -1 -28 3928.93 74.6627  -2
  -5   1  28 3928.93 74.6627   1
   4   1 -27 10364.7 139.917  -2
  -5  -1  27 10364.7 139.917   1
   4   1 -26 934.400 77.1266  -2
  -5  -1  26 934.400 77.1266   1
   3  -1 -25 18246.2 129.994  -2
  -5   1  25 18246.2 129.994   1
   3   1 -24 1528.66 79.7288  -2
  -5  -1  24 1528.66 79.7288   1
  -3  -1  23 29793.4 312.757  -2
   5   1 -23 29793.4 312.757   1
   2  -1 -22 2190.22 120.281  -2
  -5   1  22 2190.22 120.281   1
   2  -1 -21 27094.7 301.438  -2
  -5   1  21 27094.7 301.438   1
   2   1 -20 14198.3 202.501  -2
  -5  -1  20 14198.3 202.501   1
   5  -1 -19 25744.5 431.674   1
   1   1 -19 37080.5 266.606  -2
  -5  -1  19 37080.5 266.606   1
  -1  -1  18 2346.79 104.262  -2
   5   1 -18 2346.79 104.262   1
   1   1 -17 167663. 528.591  -2
  -5  -1  17 167663. 528.591   1
   5  -1 -16 6585.99 144.007   1
   0  -1  16 5884.64 161.849  -2
   5   1 -16 5884.64 161.849   1
   0   1  15 114870. 573.034  -2
   5  -1 -15 114870. 573.034   1
   0   1  14 360.709 67.9704  -2
   5  -1 -14 360.709 67.9704   1
  -5   1  13 64619.8 268.112   1
   1   1  13 72298.4 480.511  -2
   5  -1 -13 72298.4 480.511   1
   1   1  12 21584.7 179.937  -2
   5  -1 -12 21584.7 179.937   1
   1   1  11 59553.5 173.627  -2
   5  -1 -11 59553.5 173.627   1
   5   1 -10 3069.80 59.3120   1
   2   1  10 3493.18 118.878  -2
   5  -1 -10 3493.18 118.878   1
   2   1   9 118600. 222.602  -2
   5  -1  -9 118600. 222.602   1
  -5  -1   8 2052.61 46.8608   1
   2  -1   8 12677.9 93.8612  -2
   5   1  -8 12677.9 93.8612   1
  -5  -1   7 10012.5 53.8526   1
  -3  -1  -7 17359.3 153.940  -2
  -5   1   7 17359.3 153.940   1
   3   1   6 4508.78 50.3418  -2
   5  -1  -6 4508.78 50.3418   1
   5  -1  -5 20382.5 54.0216   1
   3   1   5 32448.9 301.659  -2
   5  -1  -5 32448.9 301.659   1
   5  -1  -4 56046.1 77.7678   1
   4   1   4 78632.5 176.796  -2
   5  -1  -4 78632.5 176.796   1
  -4   1  -3 4956.49 29.2080  -2
  -5  -1   3 4956.49 29.2080   1
  -5   1   2 64760.1 97.4026   1
  -5   1   1 149096. 108.465   1
  -5   1   0 35145.6 35.9741  -2
  -5  -1   0 35145.6 35.9741   1
  -5   1  -1 33628.2 71.0431   1
   5   1   2 205687. 227.572   1
  -6  -1   3 28658.3 65.9535  -2
  -5   1  -3 28658.3 65.9535   1
   5   1   4 55135.8 112.550   1
  -6   1   4 54845.6 308.964  -2
  -5  -1  -4 54845.6 308.964   1
  -5  -1  -5 53544.1 153.606   1
   7   1  -5 62443.5 156.618  -2
   5  -1   5 62443.5 156.618   1
  -7  -1   6 63294.7 144.428  -2
  -5   1  -6 63294.7 144.428   1
  -5  -1  -7 3545.40 48.1014   1
   7  -1  -7 41568.9 281.202  -2
   5   1   7 41568.9 281.202   1
  -5  -1  -8 362.721 38.7473   1
  -8   1   8 4875.59 82.8511  -2
  -5  -1  -8 4875.59 82.8511   1
   8   1  -9 277116. 426.507  -2
   5  -1   9 277116. 426.507   1
  -5  -1 -10 207.323 37.7724   1
   8  -1 -10 497.768 219.506  -2
   5   1  10 497.768 219.506   1
  -5   1 -11 76349.3 599.242   1
   9   1 -11 87626.8 329.146  -2
   5  -1  11 87626.8 329.146   1
  -9  -1  12 1119.27 72.5135  -2
  -5   1 -12 1119.27 72.5135   1
  -5   1 -13 4259.74 97.0811   1
  -9   1  13 24852.4 305.980  -2
  -5  -1 -13 24852.4 305.980   1
 -10   1  14 868.569 76.7508  -2
  -5  -1 -14 868.569 76.7508   1
 -10   1  15 17436.8 204.497  -2
  -5  -1 -15 17436.8 204.497   1
   5  -1  16 12777.9 185.868   1
 -10  -1  16 11723.5 178.856  -2
  -5   1 -16 11723.5 178.856   1
 -11  -1  17 28904.1 210.631  -2
  -5   1 -17 28904.1 210.631   1
 -11  -1  18 239.000 102.671  -2
  -5   1 -18 239.000 102.671   1
  -5   1 -19 37684.5 323.124   1
  11  -1 -19 59107.7 352.007  -2
   5   1  19 59107.7 352.007   1
 -12  -1  20 2686.68 100.039  -2
  -5   1 -20 2686.68 100.039   1
  12  -1 -21 24338.4 296.443  -2
   5   1  21 24338.4 296.443   1
  -5   1 -22 677.894 119.590   1
  13   1 -23 45280.2 335.742  -2
   5  -1  23 45280.2 335.742   1
  13  -1 -24 339.727 90.0334  -2
   5   1  24 339.727 90.0334   1
  -5  -1 -25 14201.8 218.812   1
 -13   1  25 20176.6 337.360  -2
  -5  -1 -25 20176.6 337.360   1
  14   1 -26 376.052 78.1211  -2
   5  -1  26 376.052 78.1211   1
 -14   1  27 10819.4 162.756  -2
  -5  -1 -27 10819.4 162.756   1
   5  -2 -28 42504.8 250.064  -2
  -5   2  28 42504.8 250.064   1
   4   2 -27 1769.69 76.0147  -2
  -5  -2  27 1769.69 76.0147   1
   4   2 -26 9697.08 109.711  -2
  -5  -2  26 9697.08 109.711   1
  -3  -2  25 1709.85 65.0301  -2
   5   2 -25 1709.85 65.0301   1
  -3  -2  24 2281.68 78.8040  -2
   5   2 -24 2281.68 78.8040   1
  -3  -2  23 216.743 166.262  -2
   5   2 -23 216.743 166.262   1
   2   2 -22 30573.4 232.976  -2
  -5  -2  22 30573.4 232.976   1
   2   2 -21 1747.77 98.0935  -2
  -5  -2  21 1747.77 98.0935   1
  -2   2  20 7111.85 133.548  -2
   5  -2 -20 7111.85 133.548   1
   5  -2 -19 5600.54 234.864   1
  -1   2  19 5927.03 121.652  -2
   5  -2 -19 5927.03 121.652   1
  -1   2  18 12680.5 192.439  -2
   5  -2 -18 12680.5 192.439   1
  -1  -2  17 16050.5 194.920  -2
   5   2 -17 16050.5 194.920   1
   5  -2 -16 9475.52 264.523   1
   0   2  16 16215.7 195.727  -2
   5  -2 -16 16215.7 195.727   1
   0   2  15 2135.63 101.421  -2
   5  -2 -15 2135.63 101.421   1
   0   2  14 72296.7 331.583  -2
   5  -2 -14 72296.7 331.583   1
   5  -2 -13 1761.08 98.7796   1
   1  -2  13 2311.85 132.234  -2
   5   2 -13 2311.85 132.234   1
   1   2  12 76480.8 398.958  -2
   5  -2 -12 76480.8 398.958   1
  -5   2  11 73.5863 74.4002   1
   1  -2  11 92.5131 51.0909  -2
   5   2 -11 92.5131 51.0909   1
   5  -2 -10 6037.54 69.4915   1
   2   2  10 21317.3 165.114  -2
   5  -2 -10 21317.3 165.114   1
   2   2   9 36575.1 141.189  -2
   5  -2  -9 36575.1 141.189   1
   5  -2  -8 131065. 218.723   1
   2   2   8 253431. 385.702  -2
   5  -2  -8 253431. 385.702   1
   5  -2  -7 949.474 21.2156   1
  -3   2  -6 183818. 198.264  -2
  -5  -2   6 183818. 198.264   1
   5   2  -5 34878.3 95.9326   1
   3   2   5 42115.3 125.970  -2
   5  -2  -5 42115.3 125.970   1
  -5   2   4 243838. 168.621   1
   4   2   4 314674. 312.789  -2
   5  -2  -4 314674. 312.789   1
   4  -2   3 13437.9 46.9535  -2
   5   2  -3 13437.9 46.9535   1
   5  -2  -2 236218. 255.309   1
   4   2   2 295382. 229.314  -2
   5  -2  -2 295382. 229.314   1
  -5  -2   1 3347.75 24.4995   1
   5   2   1 8654.05 188.572  -2
   5  -2  -1 8654.05 188.572   1
   5  -2   0 397202. 192.179  -2
   5   2   0 397202. 192.179   1
   5  -2   1 15053.5 42.5731   1
   5  -2  -1 17384.8 203.179  -2
   5   2   1 17384.8 203.179   1
   5   2   2 50077.1 94.1306   1
   6   2  -2 83109.5 180.361  -2
   5  -2   2 83109.5 180.361   1
  -6   2   3 56809.1 73.1292  -2
  -5  -2  -3 56809.1 73.1292   1
   5  -2   4 758.366 25.3113   1
   6  -2  -4 29336.2 118.433  -2
   5   2   4 29336.2 118.433   1
  -5   2  -5 6763.59 87.2390   1
   7  -2  -5 28542.3 110.170  -2
   5   2   5 28542.3 110.170   1
  -7   2   6 125960. 199.300  -2
  -5  -2  -6 125960. 199.300   1
  -5  -2  -7 12395.9 85.5374   1
   7   2  -7 16651.9 149.524  -2
   5  -2   7 16651.9 149.524   1
  -5  -2  -8 31412.7 169.933   1
   8   2  -8 61294.9 187.405  -2
   5  -2   8 61294.9 187.405   1
   8  -2  -9 12357.4 115.451  -2
   5   2   9 12357.4 115.451   1
   5  -2  10 55818.6 206.123   1
   8  -2 -10 57838.6 310.566  -2
   5   2  10 57838.6 310.566   1
  -5   2 -11 582.317 98.4919   1
  -9   2  11 1285.25 77.5226  -2
  -5  -2 -11 1285.25 77.5226   1
   9  -2 -12 50090.7 273.419  -2
   5   2  12 50090.7 273.419   1
  -5  -2 -13 28.3827 61.1408   1
   9   2 -13 4481.21 112.822  -2
   5  -2  13 4481.21 112.822   1
 -10   2  14 24095.6 169.833  -2
  -5  -2 -14 24095.6 169.833   1
  10   2 -15 10437.9 158.203  -2
   5  -2  15 10437.9 158.203   1
  -5   2 -16 32362.1 281.541   1
  10  -2 -16 30497.0 256.236  -2
   5   2  16 30497.0 256.236   1
  11   2 -17 413.605 106.273  -2
   5  -2  17 413.605 106.273   1
  11  -2 -18 6290.67 149.716  -2
   5   2  18 6290.67 149.716   1
   5  -2  19 174.809 101.790   1
 -11  -2  19 7816.17 185.501  -2
  -5   2 -19 7816.17 185.501   1
 -12  -2  20 116552. 487.895  -2
  -5   2 -20 116552. 487.895   1
  12   2 -21 3062.79 155.224  -2
   5  -2  21 3062.79 155.224   1
  -5   2 -22 8143.41 190.663   1
  12  -2 -22 8494.51 326.019  -2
   5   2  22 8494.51 326.019   1
  13  -2 -23 463.155 83.1605  -2
   5   2  23 463.155 83.1605   1
 -13   2  24 575.100 109.225  -2
  -5  -2 -24 575.100 109.225   1
   5   2  25-5.72462 82.4962   1
  13   2 -25 40.4944 163.426  -2
   5  -2  25 40.4944 163.426   1
 -14   2  26 17270.4 198.923  -2
  -5  -2 -26 17270.4 198.923   1
 -14   2  27 292.210 82.9062  -2
  -5  -2 -27 292.210 82.9062   1
   4  -3 -28 2777.30 123.528  -2
  -5   3  28 2777.30 123.528   1
   5   3 -28 2374.90 120.008  -2
  -5  -3  28 2374.90 120.008   1
  -4  -3  27 10326.1 147.541  -2
   5   3 -27 10326.1 147.541   1
   4   3 -26 1031.88 64.6430  -2
  -5  -3  26 1031.88 64.6430   1
   5   3 -25 6050.36 97.8689   1
   3  -3 -25 12512.0 182.694  -2
  -5   3  25 12512.0 182.694   1
  -3   3  24 659.271 56.9369  -2
   5  -3 -24 659.271 56.9369   1
  -3  -3  23 35156.3 218.981  -2
   5   3 -23 35156.3 218.981   1
   5  -3 -22 7396.44 248.811   1
  -2  -3  22 8196.06 118.972  -2
   5   3 -22 8196.06 118.972   1
  -2  -3  21 14141.1 159.461  -2
   5   3 -21 14141.1 159.461   1
   2   3 -20 678.664 67.8085  -2
  -5  -3  20 678.664 67.8085   1
   5  -3 -19 6136.63 246.295   1
  -1   3  19 14978.5 180.417  -2
   5  -3 -19 14978.5 180.417   1
   1   3 -18 4000.96 120.474  -2
  -5  -3  18 4000.96 120.474   1
  -1  -3  17 176859. 551.879  -2
   5   3 -17 176859. 551.879   1
  -5  -3  16 11528.3 214.914   1
   0   3  16 13088.9 172.489  -2
   5  -3 -16 13088.9 172.489   1
   0   3 -15 51431.4 323.439  -2
  -5  -3  15 51431.4 323.439   1
   0  -3  14 16022.8 159.152  -2
   5   3 -14 16022.8 159.152   1
   5  -3 -13 3270.56 130.783   1
   1   3  13 21546.4 186.824  -2
   5  -3 -13 21546.4 186.824   1
   1  -3  12 18590.1 180.605  -2
   5   3 -12 18590.1 180.605   1
   1   3  11 222803. 523.936  -2
   5  -3 -11 222803. 523.936   1
   5  -3 -10 31228.2 154.628   1
   2   3  10 30822.5 230.921  -2
   5  -3 -10 30822.5 230.921   1
   2   3   9 28728.5 135.712  -2
   5  -3  -9 28728.5 135.712   1
  -5  -3   8 11274.2 216.951   1
   2   3   8 11531.3 64.2497  -2
   5  -3  -8 11531.3 64.2497   1
   5   3  -7 36716.3 127.303   1
  -3   3  -7 56453.7 156.064  -2
  -5  -3   7 56453.7 156.064   1
   3   3   6 13621.6 51.6603  -2
   5  -3  -6 13621.6 51.6603   1
   5  -3  -5 1876.85 24.8013   1
  -3   3  -5 20677.0 69.2023  -2
  -5  -3   5 20677.0 69.2023   1
  -5  -3   4 21631.3 63.9587   1
   4   3   4 23574.8 67.0234  -2
   5  -3  -4 23574.8 67.0234   1
   4  -3   3 14932.1 61.3324  -2
   5   3  -3 14932.1 61.3324   1
   5   3  -2 174710. 165.353   1
   4   3   2 184806. 268.714  -2
   5  -3  -2 184806. 268.714   1
   5  -3  -1 70381.7 120.711   1
  -5   3  -1 74328.4 140.959  -2
  -5  -3   1 74328.4 140.959   1
   5   3   0 3761.66 24.9794  -2
   5  -3   0 3761.66 24.9794   1
   5  -3   1 1150.26 36.2404   1
   5   3  -1 26171.5 75.8741  -2
   5  -3   1 26171.5 75.8741   1
  -5  -3  -2 102407. 198.713   1
  -6   3   2 113389. 174.249  -2
  -5  -3  -2 113389. 174.249   1
  -6   3   3 51925.0 82.9838  -2
  -5  -3  -3 51925.0 82.9838   1
  -5  -3  -4 4661.52 49.9570   1
  -6   3   4 6261.66 72.3241  -2
  -5  -3  -4 6261.66 72.3241   1
  -5  -3  -5 192920. 474.394   1
   7   3  -5 198890. 227.717  -2
   5  -3   5 198890. 227.717   1
  -7   3   6 12861.9 94.5964  -2
  -5  -3  -6 12861.9 94.5964   1
  -5  -3  -7 2573.18 59.3902   1
  -7   3   7 33314.3 181.189  -2
  -5  -3  -7 33314.3 181.189   1
  -5   3  -8 16336.9 166.445   1
   8  -3  -8 24462.9 191.650  -2
   5   3   8 24462.9 191.650   1
  -8   3   9 51846.6 215.828  -2
  -5  -3  -9 51846.6 215.828   1
  -5  -3 -10 23343.0 170.879   1
  -8  -3  10 30534.3 214.178  -2
  -5   3 -10 30534.3 214.178   1
  -9  -3  11 155024. 419.765  -2
  -5   3 -11 155024. 419.765   1
  -9   3  12 6230.71 115.543  -2
  -5  -3 -12 6230.71 115.543   1
  -5   3 -13 10005.8 267.193   1
  -9   3  13 18876.5 169.510  -2
  -5  -3 -13 18876.5 169.510   1
 -10   3  14 43293.2 243.031  -2
  -5  -3 -14 43293.2 243.031   1
  10   3 -15 72377.7 349.543  -2
   5  -3  15 72377.7 349.543   1
   5  -3  16 1570.96 127.053   1
  10  -3 -16 7132.31 161.210  -2
   5   3  16 7132.31 161.210   1
 -11   3  17 48548.4 371.809  -2
  -5  -3 -17 48548.4 371.809   1
  11   3 -18 2258.94 124.036  -2
   5  -3  18 2258.94 124.036   1
  -5  -3 -19 14304.6 240.109   1
  11   3 -19 35542.7 384.866  -2
   5  -3  19 35542.7 384.866   1
 -12  -3  20 145.607 82.9031  -2
  -5   3 -20 145.607 82.9031   1
 -12  -3  21 9044.25 308.051  -2
  -5   3 -21 9044.25 308.051   1
   5   3  22 15.2603 89.3619   1
 -12  -3  22-94.1919 197.736  -2
  -5   3 -22-94.1919 197.736   1
  13  -3 -23 11200.2 191.073  -2
   5   3  23 11200.2 191.073   1
  13  -3 -24 9.49383 92.0572  -2
   5   3  24 9.49383 92.0572   1
   5  -3  25 16503.1 150.042   1
 -13   3  25 20428.7 514.024  -2
  -5  -3 -25 20428.7 514.024   1
  14   3 -26 1815.91 76.6760  -2
   5  -3  26 1815.91 76.6760   1
  -4  -4  27 2418.75 171.803  -2
   5   4 -27 2418.75 171.803   1
  -4   4  26 24899.5 229.690  -2
   5  -4 -26 24899.5 229.690   1
  -3   4  25 146.985 131.089  -2
   5  -4 -25 146.985 131.089   1
   4   4 -25 593.477 72.4339  -2
  -5  -4  25 593.477 72.4339   1
   3   4 -24 2547.32 84.4754  -2
  -5  -4  24 2547.32 84.4754   1
   3   4 -23 4064.04 86.9283  -2
  -5  -4  23 4064.04 86.9283   1
   5  -4 -22 5740.49 227.240   1
  -2  -4  21 1771.64 90.5129  -2
   5   4 -21 1771.64 90.5129   1
   2   4 -20 63579.3 306.851  -2
  -5  -4  20 63579.3 306.851   1
   5  -4 -19 1483.66 170.217   1
  -1   4  19 16407.9 161.571  -2
   5  -4 -19 16407.9 161.571   1
  -1   4  18 44106.8 287.563  -2
   5  -4 -18 44106.8 287.563   1
   1   4 -17 322.052 71.6172  -2
  -5  -4  17 322.052 71.6172   1
   5  -4 -16 5376.48 165.481   1
   0   4 -16 12046.0 157.228  -2
  -5  -4  16 12046.0 157.228   1
   0   4  15 11673.8 155.024  -2
   5  -4 -15 11673.8 155.024   1
   0  -4  14 44345.3 227.184  -2
   5   4 -14 44345.3 227.184   1
   5   4 -13 29390.4 215.304   1
  -1   4 -13 34351.9 251.391  -2
  -5  -4  13 34351.9 251.391   1
   1  -4  12 82406.3 326.639  -2
   5   4 -12 82406.3 326.639   1
   1  -4  11 11178.9 99.6916  -2
   5   4 -11 11178.9 99.6916   1
   5   4 -10 545.883 60.4964   1
   2   4  10 19399.0 159.075  -2
   5  -4 -10 19399.0 159.075   1
   2   4   9 529.230 77.9580  -2
   5  -4  -9 529.230 77.9580   1
  -5  -4   8 26649.1 327.916   1
   2   4   8 65075.6 209.223  -2
   5  -4  -8 65075.6 209.223   1
  -5  -4   7 63971.9 243.787   1
   3   4   7 64533.5 227.094  -2
   5  -4  -7 64533.5 227.094   1
  -3   4  -6 138787. 254.433  -2
  -5  -4   6 138787. 254.433   1
   5  -4  -5 1708.72 112.453   1
  -3   4  -5 2705.76 43.4131  -2
  -5  -4   5 2705.76 43.4131   1
   5   4  -4 13408.4 85.6960   1
  -4   4  -4 46395.3 115.584  -2
  -5  -4   4 46395.3 115.584   1
  -4   4  -3 46668.1 126.249  -2
  -5  -4   3 46668.1 126.249   1
   5  -4  -2 6336.45 45.2810   1
  -4  -4  -2 42152.7 116.227  -2
  -5   4   2 42152.7 116.227   1
  -5  -4   1 145790. 177.082   1
  -5   4  -1 161410. 262.114  -2
  -5  -4   1 161410. 262.114   1
   5  -4   0 298533. 164.525  -2
   5   4   0 298533. 164.525   1
  -5  -4  -1 7304.18 73.4277   1
  -5   4   1 57711.5 109.173  -2
  -5  -4  -1 57711.5 109.173   1
  -5  -4  -2 102309. 252.322   1
  -6   4   2 151024. 193.492  -2
  -5  -4  -2 151024. 193.492   1
  -6   4   3 43132.6 80.4668  -2
  -5  -4  -3 43132.6 80.4668   1
  -5  -4  -4 852.109 43.9399   1
  -6   4   4 15411.8 112.078  -2
  -5  -4  -4 15411.8 112.078   1
  -5  -4  -5 6057.97 76.7846   1
  -7  -4   5 10651.9 121.745  -2
  -5   4  -5 10651.9 121.745   1
   7   4  -6 78480.4 279.595  -2
   5  -4   6 78480.4 279.595   1
  -5   4  -7 7683.96 122.326   1
  -7   4   7 11190.7 223.207  -2
  -5  -4  -7 11190.7 223.207   1
  -5   4  -8 75099.0 581.572   1
  -8   4   8 82590.3 303.762  -2
  -5  -4  -8 82590.3 303.762   1
   8   4  -9 2805.62 74.7049  -2
   5  -4   9 2805.62 74.7049   1
  -5  -4 -10 435.604 64.8601   1
  -8   4  10 24697.2 177.735  -2
  -5  -4 -10 24697.2 177.735   1
  -9   4  11 18533.6 130.143  -2
  -5  -4 -11 18533.6 130.143   1
   9   4 -12 46488.4 250.723  -2
   5  -4  12 46488.4 250.723   1
  -5  -4 -13 2751.65 101.270   1
   9   4 -13 4064.67 104.335  -2
   5  -4  13 4064.67 104.335   1
 -10  -4  14 11875.8 143.241  -2
  -5   4 -14 11875.8 143.241   1
  10   4 -15 879.446 86.3679  -2
   5  -4  15 879.446 86.3679   1
  10   4 -16 8703.18 169.554  -2
   5  -4  16 8703.18 169.554   1
  11   4 -17 2850.38 153.232  -2
   5  -4  17 2850.38 153.232   1
 -11  -4  18 6458.60 185.267  -2
  -5   4 -18 6458.60 185.267   1
  -5   4 -19 1674.59 164.713   1
 -11   4  19 937.164 112.020  -2
  -5  -4 -19 937.164 112.020   1
 -12  -4  20 19394.1 489.053  -2
  -5   4 -20 19394.1 489.053   1
 -12   4  21 10550.9 237.228  -2
  -5  -4 -21 10550.9 237.228   1
  -5   4 -22 33860.0 393.719   1
 -12  -4  22 33835.5 446.741  -2
  -5   4 -22 33835.5 446.741   1
 -13  -4  23 3389.59 123.827  -2
  -5   4 -23 3389.59 123.827   1
 -13  -4  24 1612.87 104.810  -2
  -5   4 -24 1612.87 104.810   1
   5   4  25 1913.75 72.6150   1
 -13   4  25 2091.80 218.193  -2
  -5  -4 -25 2091.80 218.193   1
 -14   4  26 12910.1 180.898  -2
  -5  -4 -26 12910.1 180.898   1
   4  -5 -27 2207.66 105.578  -2
  -5   5  27 2207.66 105.578   1
  -4  -5  26 231.920 79.9764  -2
   5   5 -26 231.920 79.9764   1
  -3   5  25 43025.1 407.853  -2
   5  -5 -25 43025.1 407.853   1
  -4  -5  25 34149.1 242.445  -2
   5   5 -25 34149.1 242.445   1
  -3  -5  24 1498.38 67.5091  -2
   5   5 -24 1498.38 67.5091   1
  -3   5  23 26190.0 198.386  -2
   5  -5 -23 26190.0 198.386   1
  -2   5  22 314.554 60.4318  -2
   5  -5 -22 314.554 60.4318   1
  -2  -5  20 727.921 76.7908  -2
   5   5 -20 727.921 76.7908   1
   5  -5 -19 12041.6 326.997   1
  -1  -5  19 30205.7 210.055  -2
   5   5 -19 30205.7 210.055   1
  -1   5  18 25200.6 224.000  -2
   5  -5 -18 25200.6 224.000   1
  -1  -5  17 16067.9 172.490  -2
   5   5 -17 16067.9 172.490   1
   5  -5 -16 12101.9 322.535   1
   0   5  16 18673.9 167.030  -2
   5  -5 -16 18673.9 167.030   1
   0   5  15 26298.4 221.040  -2
   5  -5 -15 26298.4 221.040   1
   0  -5  14 6540.22 110.702  -2
   5   5 -14 6540.22 110.702   1
   1  -5  13 10322.8 107.079  -2
   5   5 -13 10322.8 107.079   1
   1   5  12 6339.33 99.6104  -2
   5  -5 -12 6339.33 99.6104   1
   1   5  11 46655.6 185.978  -2
   5  -5 -11 46655.6 185.978   1
   5  -5 -10 182.206 67.8516   1
   2   5  10 384.261 57.2575  -2
   5  -5 -10 384.261 57.2575   1
   2  -5   9 71295.6 303.167  -2
   5   5  -9 71295.6 303.167   1
   2  -5   8 2896.16 89.5187  -2
   5   5  -8 2896.16 89.5187   1
   5   5  -7 407.589 140.449   1
   3   5   7 6871.88 104.998  -2
   5  -5  -7 6871.88 104.998   1
   3   5   6 4174.53 60.2767  -2
   5  -5  -6 4174.53 60.2767   1
  -3   5  -5 45125.5 173.292  -2
  -5  -5   5 45125.5 173.292   1
  -5  -5   4 4304.25 69.6820   1
   4   5   4 8554.07 90.3237  -2
   5  -5  -4 8554.07 90.3237   1
  -4   5  -3 193122. 338.858  -2
  -5  -5   3 193122. 338.858   1
  -5  -5   2 21819.8 294.318   1
  -4   5  -2 25183.4 106.855  -2
  -5  -5   2 25183.4 106.855   1
   5   5  -1 87097.8 281.327   1
   5   5   1 103653. 233.818  -2
   5  -5  -1 103653. 233.818   1
  -5   5   0 2792.11 30.2556  -2
  -5  -5   0 2792.11 30.2556   1
  -5   5  -1 40130.1 169.278   1
  -5   5   1 72770.3 169.677  -2
  -5  -5  -1 72770.3 169.677   1
   5  -5   2 98.5967 102.680   1
   6   5  -2 2493.16 62.0484  -2
   5  -5   2 2493.16 62.0484   1
   6   5  -3 220910. 408.311  -2
   5  -5   3 220910. 408.311   1
   5  -5   4 203.377 55.3564   1
  -6   5   4 795.426 57.3542  -2
  -5  -5  -4 795.426 57.3542   1
  -5   5  -5 2189.84 78.0934   1
  -7   5   5 7151.04 86.0054  -2
  -5  -5  -5 7151.04 86.0054   1
  -7   5   6 3920.41 85.2809  -2
  -5  -5  -6 3920.41 85.2809   1
  -5   5  -7 542.626 64.6329   1
  -7   5   7 23348.4 182.560  -2
  -5  -5  -7 23348.4 182.560   1
  -8   5   8 18327.5 114.401  -2
  -5  -5  -8 18327.5 114.401   1
  -8   5   9 72994.2 290.843  -2
  -5  -5  -9 72994.2 290.843   1
  -5   5 -10 2293.54 94.2934   1
  -8   5  10 4000.39 94.1636  -2
  -5  -5 -10 4000.39 94.1636   1
  -9   5  11 29090.9 175.285  -2
  -5  -5 -11 29090.9 175.285   1
  -9   5  12 2157.73 86.5782  -2
  -5  -5 -12 2157.73 86.5782   1
  -5  -5 -13 10986.2 180.242   1
  -9   5  13 18670.4 178.238  -2
  -5  -5 -13 18670.4 178.238   1
 -10   5  14 2004.64 96.4935  -2
  -5  -5 -14 2004.64 96.4935   1
 -10   5  15 13080.6 248.366  -2
  -5  -5 -15 13080.6 248.366   1
  -5   5 -16 24780.3 463.892   1
  10   5 -16 23801.4 252.919  -2
   5  -5  16 23801.4 252.919   1
  11   5 -17 99514.7 497.101  -2
   5  -5  17 99514.7 497.101   1
 -11   5  18 2866.48 144.973  -2
  -5  -5 -18 2866.48 144.973   1
  -5   5 -19 29289.4 497.011   1
 -11  -5  19 30993.0 454.291  -2
  -5   5 -19 30993.0 454.291   1
 -12  -5  20 1330.90 135.560  -2
  -5   5 -20 1330.90 135.560   1
 -12   5  21 3160.94 146.437  -2
  -5  -5 -21 3160.94 146.437   1
  -5   5 -22 584.123 96.3666   1
 -12  -5  22 657.829 161.157  -2
  -5   5 -22 657.829 161.157   1
 -13  -5  23 20230.7 182.764  -2
  -5   5 -23 20230.7 182.764   1
  13  -5 -24 472.155 75.1532  -2
   5   5  24 472.155 75.1532   1
   5  -5  25 5768.79 163.210   1
 -13   5  25 9965.99 232.267  -2
  -5  -5 -25 9965.99 232.267   1
  -4  -6  25 531.917 94.6138  -2
   5   6 -25 531.917 94.6138   1
  -3   6  24 4292.49 110.102  -2
   5  -6 -24 4292.49 110.102   1
  -3  -6  23 1565.78 83.4178  -2
   5   6 -23 1565.78 83.4178   1
  -2  -6  22 9721.57 108.405  -2
   5   6 -22 9721.57 108.405   1
  -2  -6  21 4944.85 108.681  -2
   5   6 -21 4944.85 108.681   1
  -2  -6  20 46925.1 569.802  -2
   5   6 -20 46925.1 569.802   1
  -1   6  19 20842.0 177.836  -2
   5  -6 -19 20842.0 177.836   1
  -1  -6  18 40545.0 331.670  -2
   5   6 -18 40545.0 331.670   1
  -1   6  17 8011.19 153.176  -2
   5  -6 -17 8011.19 153.176   1
   0   6  16 20698.0 194.001  -2
   5  -6 -16 20698.0 194.001   1
   0   6 -15 3257.95 119.872  -2
  -5  -6  15 3257.95 119.872   1
   0  -6  14 30262.2 251.857  -2
   5   6 -14 30262.2 251.857   1
   1  -6  13 15765.3 159.439  -2
   5   6 -13 15765.3 159.439   1
  -1   6 -12 82894.7 370.565  -2
  -5  -6  12 82894.7 370.565   1
   1  -6  11 12725.1 124.280  -2
   5   6 -11 12725.1 124.280   1
  -5  -6  10 26520.9 343.929   1
   2   6  10 42269.6 185.633  -2
   5  -6 -10 42269.6 185.633   1
   2  -6   9 931.640 61.9070  -2
   5   6  -9 931.640 61.9070   1
   2   6   8 60691.9 211.199  -2
   5  -6  -8 60691.9 211.199   1
   5   6  -7 4084.17 116.395   1
   3  -6   7 8233.37 95.9862  -2
   5   6  -7 8233.37 95.9862   1
   3   6   6 10712.7 94.0146  -2
   5  -6  -6 10712.7 94.0146   1
  -3   6  -5 877.945 53.3109  -2
  -5  -6   5 877.945 53.3109   1
  -5  -6   4 25916.6 198.489   1
  -4   6  -4 46816.1 175.486  -2
  -5  -6   4 46816.1 175.486   1
  -4   6  -3 32499.7 164.207  -2
  -5  -6   3 32499.7 164.207   1
   5  -6  -2 9058.53 264.622   1
   4  -6   2 27098.1 136.060  -2
   5   6  -2 27098.1 136.060   1
  -5  -6   1 328.092 148.855   1
   5   6   1 1104.96 58.9953  -2
   5  -6  -1 1104.96 58.9953   1
  -5   6   0 104953. 301.740  -2
  -5  -6   0 104953. 301.740   1
   5  -6   1 2108.07 152.315   1
  -5   6   1 2743.30 78.5240  -2
  -5  -6  -1 2743.30 78.5240   1
   5  -6   2 60050.9 503.717   1
  -6   6   2 108012. 271.415  -2
  -5  -6  -2 108012. 271.415   1
  -6   6   3 15034.5 149.370  -2
  -5  -6  -3 15034.5 149.370   1
   5  -6   4 15243.8 259.673   1
  -6   6   4 38577.8 200.455  -2
  -5  -6  -4 38577.8 200.455   1
  -7   6   5 12482.0 125.368  -2
  -5  -6  -5 12482.0 125.368   1
  -7   6   6 30508.1 199.063  -2
  -5  -6  -6 30508.1 199.063   1
  -5   6  -7 15488.0 273.191   1
   7   6  -7 16968.1 130.077  -2
   5  -6   7 16968.1 130.077   1
  -8   6   8 46191.7 192.046  -2
  -5  -6  -8 46191.7 192.046   1
  -8  -6   9 8385.78 114.924  -2
  -5   6  -9 8385.78 114.924   1
  -5   6 -10 3671.43 115.777   1
  -8   6  10 6115.86 112.099  -2
  -5  -6 -10 6115.86 112.099   1
  -9   6  11 22918.8 157.162  -2
  -5  -6 -11 22918.8 157.162   1
  -9   6  12 54899.6 294.214  -2
  -5  -6 -12 54899.6 294.214   1
  -5  -6 -13 1761.86 129.147   1
   9   6 -13 9974.18 175.260  -2
   5  -6  13 9974.18 175.260   1
 -10  -6  14 43728.6 261.293  -2
  -5   6 -14 43728.6 261.293   1
 -10  -6  15 339.024 102.126  -2
  -5   6 -15 339.024 102.126   1
  -5   6 -16 10223.0 304.829   1
 -10   6  16 12773.4 219.133  -2
  -5  -6 -16 12773.4 219.133   1
 -11   6  17 5825.80 172.242  -2
  -5  -6 -17 5825.80 172.242   1
 -11   6  18 4599.28 225.311  -2
  -5  -6 -18 4599.28 225.311   1
  -5   6 -19 620.848 136.138   1
 -11   6  19 4340.48 220.738  -2
  -5  -6 -19 4340.48 220.738   1
 -12   6  20 36446.4 323.319  -2
  -5  -6 -20 36446.4 323.319   1
 -12  -6  21 1594.81 99.4320  -2
  -5   6 -21 1594.81 99.4320   1
  -5   6 -22 10379.6 204.971   1
 -12  -6  22 10975.7 178.522  -2
  -5   6 -22 10975.7 178.522   1
  13  -6 -23 2864.43 101.770  -2
   5   6  23 2864.43 101.770   1
 -13  -6  24 202.008 62.3918  -2
  -5   6 -24 202.008 62.3918   1
  -3  -7  24 1287.67 111.158  -2
   5   7 -24 1287.67 111.158   1
  -3  -7  23 15262.7 200.131  -2
   5   7 -23 15262.7 200.131   1
  -2   7  22 7489.97 108.442  -2
   5  -7 -22 7489.97 108.442   1
  -2   7  21 6542.92 137.586  -2
   5  -7 -21 6542.92 137.586   1
  -2   7  20 1650.31 96.1626  -2
   5  -7 -20 1650.31 96.1626   1
   5   7 -19 3925.33 220.474   1
  -1  -7  19 9824.15 228.786  -2
   5   7 -19 9824.15 228.786   1
  -1  -7  18 2415.85 257.040  -2
   5   7 -18 2415.85 257.040   1
  -1  -7  17 30928.3 304.932  -2
   5   7 -17 30928.3 304.932   1
   0   7  16 12427.6 159.639  -2
   5  -7 -16 12427.6 159.639   1
   0   7 -15 4835.68 153.928  -2
  -5  -7  15 4835.68 153.928   1
   0   7  14 6113.26 156.395  -2
   5  -7 -14 6113.26 156.395   1
   1   7  13 19988.0 213.074  -2
   5  -7 -13 19988.0 213.074   1
   1   7  12 15250.2 230.863  -2
   5  -7 -12 15250.2 230.863   1
   1   7  11 48841.0 309.084  -2
   5  -7 -11 48841.0 309.084   1
   2  -7  10 2090.66 82.1501  -2
   5   7 -10 2090.66 82.1501   1
   2  -7   9 44799.8 244.422  -2
   5   7  -9 44799.8 244.422   1
  -2   7  -8 8226.11 96.1401  -2
  -5  -7   8 8226.11 96.1401   1
  -5  -7   7 1134.08 161.824   1
   3   7   7 8884.55 101.525  -2
   5  -7  -7 8884.55 101.525   1
   3   7   6 1014.39 44.8354  -2
   5  -7  -6 1014.39 44.8354   1
  -3   7  -5 30852.1 156.791  -2
  -5  -7   5 30852.1 156.791   1
  -5  -7   4 3305.14 181.385   1
   4   7   4 3854.60 71.8298  -2
   5  -7  -4 3854.60 71.8298   1
   4   7   3 70899.9 276.385  -2
   5  -7  -3 70899.9 276.385   1
   5  -7  -2 7243.77 269.461   1
   4   7   2 11416.4 103.927  -2
   5  -7  -2 11416.4 103.927   1
   5   7   1 43795.1 160.480  -2
   5  -7  -1 43795.1 160.480   1
   5   7   0 5918.27 96.7030  -2
   5  -7   0 5918.27 96.7030   1
   5  -7   1 1749.45 126.492   1
  -5   7   1 14999.4 132.500  -2
  -5  -7  -1 14999.4 132.500   1
  -6   7   2 17140.3 141.820  -2
  -5  -7  -2 17140.3 141.820   1
   6   7  -3 36088.2 240.664  -2
   5  -7   3 36088.2 240.664   1
   5  -7   4 38263.1 437.505   1
  -6   7   4 51438.9 285.554  -2
  -5  -7  -4 51438.9 285.554   1
  -7   7   5 79783.2 304.715  -2
  -5  -7  -5 79783.2 304.715   1
  -7   7   6 11076.4 194.155  -2
  -5  -7  -6 11076.4 194.155   1
  -7   7   7 3151.01 120.840  -2
  -5  -7  -7 3151.01 120.840   1
  -8   7   8 4119.27 118.661  -2
  -5  -7  -8 4119.27 118.661   1
  -8   7   9 35360.2 263.938  -2
  -5  -7  -9 35360.2 263.938   1
  -5  -7 -10 4861.46 185.570   1
  -8   7  10 8499.71 141.749  -2
  -5  -7 -10 8499.71 141.749   1
  -9   7  11 63105.7 370.709  -2
  -5  -7 -11 63105.7 370.709   1
  -9   7  12 773.579 109.562  -2
  -5  -7 -12 773.579 109.562   1
  -5  -7 -13 436.118 117.561   1
  -9   7  13 3777.30 135.603  -2
  -5  -7 -13 3777.30 135.603   1
 -10   7  14 436.153 104.650  -2
  -5  -7 -14 436.153 104.650   1
 -10  -7  15 23970.9 292.491  -2
  -5   7 -15 23970.9 292.491   1
  -5   7 -16 5750.75 229.412   1
 -10   7  16 8143.19 262.495  -2
  -5  -7 -16 8143.19 262.495   1
 -11   7  17 16482.3 215.344  -2
  -5  -7 -17 16482.3 215.344   1
 -11  -7  18 2299.33 111.079  -2
  -5   7 -18 2299.33 111.079   1
  -5   7 -19 21548.7 376.785   1
 -11  -7  19 34341.9 303.907  -2
  -5   7 -19 34341.9 303.907   1
 -12   7  20 266.130 67.8804  -2
  -5  -7 -20 266.130 67.8804   1
 -12   7  21 4629.87 152.397  -2
  -5  -7 -21 4629.87 152.397   1
 -12  -7  22 521.254 84.0000  -2
  -5   7 -22 521.254 84.0000   1
 -13  -7  23 7290.97 117.430  -2
  -5   7 -23 7290.97 117.430   1
  -3  -8  23 4848.96 221.349  -2
   5   8 -23 4848.96 221.349   1
  -2   8  22 11527.9 123.994  -2
   5  -8 -22 11527.9 123.994   1
  -2  -8  21 1641.49 102.526  -2
   5   8 -21 1641.49 102.526   1
  -2   8  20 28907.5 262.500  -2
   5  -8 -20 28907.5 262.500   1
  -1   8  19 5854.53 127.973  -2
   5  -8 -19 5854.53 127.973   1
  -1  -8  18 13383.2 211.946  -2
   5   8 -18 13383.2 211.946   1
  -1  -8  17 2509.51 166.609  -2
   5   8 -17 2509.51 166.609   1
   0  -8  16 5479.28 181.410  -2
   5   8 -16 5479.28 181.410   1
   0   8  15 1160.68 116.052  -2
   5  -8 -15 1160.68 116.052   1
   0  -8  14 21814.3 231.635  -2
   5   8 -14 21814.3 231.635   1
   1  -8  13 2664.39 106.074  -2
   5   8 -13 2664.39 106.074   1
   1  -8  12 79725.2 500.115  -2
   5   8 -12 79725.2 500.115   1
  -1   8 -11 3181.07 136.202  -2
  -5  -8  11 3181.07 136.202   1
   2  -8  10 13675.2 159.078  -2
   5   8 -10 13675.2 159.078   1
  -2   8  -9 26593.7 251.056  -2
  -5  -8   9 26593.7 251.056   1
   2   8   8 55543.2 276.165  -2
   5  -8  -8 55543.2 276.165   1
  -5  -8   7 13995.1 332.732   1
   3   8   7 16102.3 138.459  -2
   5  -8  -7 16102.3 138.459   1
   3   8   6 31987.0 181.601  -2
   5  -8  -6 31987.0 181.601   1
   3   8   5 46078.0 229.294  -2
   5  -8  -5 46078.0 229.294   1
  -4   8  -4 19925.6 149.519  -2
  -5  -8   4 19925.6 149.519   1
   4   8   3 1556.43 71.9747  -2
   5  -8  -3 1556.43 71.9747   1
  -4   8  -2 8533.51 97.9239  -2
  -5  -8   2 8533.51 97.9239   1
  -5  -8   1 19888.3 468.498   1
   5   8   1 24752.2 150.528  -2
   5  -8  -1 24752.2 150.528   1
  -5   8   0 62653.4 273.428  -2
  -5  -8   0 62653.4 273.428   1
   5  -8   1 1486.58 188.379   1
  -5   8   1 8032.88 127.079  -2
  -5  -8  -1 8032.88 127.079   1
  -6   8   2 33389.3 200.939  -2
  -5  -8  -2 33389.3 200.939   1
   6   8  -3 254.064 80.6393  -2
   5  -8   3 254.064 80.6393   1
   6   8  -4 2527.47 130.071  -2
   5  -8   4 2527.47 130.071   1
  -7   8   5 3972.92 157.353  -2
  -5  -8  -5 3972.92 157.353   1
   7   8  -6 21270.9 330.436  -2
   5  -8   6 21270.9 330.436   1
  -7   8   7 847.359 109.634  -2
  -5  -8  -7 847.359 109.634   1
  -8   8   8 43664.0 310.544  -2
  -5  -8  -8 43664.0 310.544   1
  -8   8   9 1600.31 154.245  -2
  -5  -8  -9 1600.31 154.245   1
   8   8 -10 16691.5 253.696  -2
   5  -8  10 16691.5 253.696   1
  -9   8  11 11839.1 246.984  -2
  -5  -8 -11 11839.1 246.984   1
  -9   8  12 27517.1 404.955  -2
  -5  -8 -12 27517.1 404.955   1
  -9   8  13 4050.38 176.545  -2
  -5  -8 -13 4050.38 176.545   1
 -10  -8  14 54616.3 878.456  -2
  -5   8 -14 54616.3 878.456   1
  10   8 -15 12410.7 494.685  -2
   5  -8  15 12410.7 494.685   1
 -10  -8  16 6293.75 131.172  -2
  -5   8 -16 6293.75 131.172   1
 -11   8  17 4059.79 116.719  -2
  -5  -8 -17 4059.79 116.719   1
  11   8 -18 7781.71 164.524  -2
   5  -8  18 7781.71 164.524   1
  11   8 -19 3930.27 127.574  -2
   5  -8  19 3930.27 127.574   1
 -12  -8  20 11964.7 167.061  -2
  -5   8 -20 11964.7 167.061   1
 -12   8  21 2669.80 120.111  -2
  -5  -8 -21 2669.80 120.111   1
 -12  -8  22 4105.30 117.110  -2
  -5   8 -22 4105.30 117.110   1
   5   9 -22 3510.19 136.188   1
   2   9 -21 12090.1 216.973  -2
  -5  -9  21 12090.1 216.973   1
   2   9 -20 1447.72 100.166  -2
  -5  -9  20 1447.72 100.166   1
   1   9 -19 15241.6 189.713  -2
  -5  -9  19 15241.6 189.713   1
  -1  -9  18 2924.31 158.442  -2
   5   9 -18 2924.31 158.442   1
  -1  -9  17 4222.34 185.489  -2
   5   9 -17 4222.34 185.489   1
   0   9 -16 7739.85 167.903  -2
  -5  -9  16 7739.85 167.903   1
   0  -9  15 9687.65 219.803  -2
   5   9 -15 9687.65 219.803   1
   0   9 -14 1023.04 236.826  -2
  -5  -9  14 1023.04 236.826   1
  -1   9 -13 7941.82 229.040  -2
  -5  -9  13 7941.82 229.040   1
   1   9  12 9856.87 196.955  -2
   5  -9 -12 9856.87 196.955   1
   1  -9  11 5952.25 150.259  -2
   5   9 -11 5952.25 150.259   1
   2  -9  10 32608.3 242.298  -2
   5   9 -10 32608.3 242.298   1
   2   9   9 47775.1 312.750  -2
   5  -9  -9 47775.1 312.750   1
   2   9   8 1584.49 99.1451  -2
   5  -9  -8 1584.49 99.1451   1
   3   9   7 16922.1 181.923  -2
   5  -9  -7 16922.1 181.923   1
  -3   9  -6 5490.16 121.555  -2
  -5  -9   6 5490.16 121.555   1
  -3   9  -5 26454.6 179.914  -2
  -5  -9   5 26454.6 179.914   1
  -4   9  -4 2470.89 103.420  -2
  -5  -9   4 2470.89 103.420   1
   4   9   3 47169.0 287.419  -2
   5  -9  -3 47169.0 287.419   1
   4   9   2 6020.77 116.484  -2
   5  -9  -2 6020.77 116.484   1
   5   9   1 16713.1 142.844  -2
   5  -9  -1 16713.1 142.844   1
   5   9   0 266.844 48.7066  -2
   5  -9   0 266.844 48.7066   1
   5   9  -1 33575.6 193.253  -2
   5  -9   1 33575.6 193.253   1
   6   9  -2 15047.0 149.042  -2
   5  -9   2 15047.0 149.042   1
  -6   9   3 47330.1 402.588  -2
  -5  -9  -3 47330.1 402.588   1
  -6   9   4 5216.67 160.781  -2
  -5  -9  -4 5216.67 160.781   1
  -7   9   5 1147.76 119.362  -2
  -5  -9  -5 1147.76 119.362   1
   7   9  -6 4253.40 204.327  -2
   5  -9   6 4253.40 204.327   1
  -7   9   7 16824.6 277.636  -2
  -5  -9  -7 16824.6 277.636   1
   8   9  -8 3389.42 184.032  -2
   5  -9   8 3389.42 184.032   1
   8   9  -9 18045.1 318.701  -2
   5  -9   9 18045.1 318.701   1
  -8  -9  10 7624.96 263.709  -2
  -5   9 -10 7624.96 263.709   1
  -9   9  11 13299.6 498.167  -2
  -5  -9 -11 13299.6 498.167   1
   9   9 -12 2137.99 323.038  -2
   5  -9  12 2137.99 323.038   1
  -9   9  13 18280.7 238.235  -2
  -5  -9 -13 18280.7 238.235   1
 -10  -9  14 7948.63 161.593  -2
  -5   9 -14 7948.63 161.593   1
 -10   9  15 4305.61 146.637  -2
  -5  -9 -15 4305.61 146.637   1
  10   9 -16 6961.09 211.383  -2
   5  -9  16 6961.09 211.383   1
 -11  -9  17 18400.9 295.078  -2
  -5   9 -17 18400.9 295.078   1
  11   9 -18 2287.43 154.981  -2
   5  -9  18 2287.43 154.981   1
 -11  -9  19 16094.9 173.925  -2
  -5   9 -19 16094.9 173.925   1
  12   9 -20 2662.77 96.6893  -2
   5  -9  20 2662.77 96.6893   1
   1  10 -19 1031.52 108.665  -2
  -5 -10  19 1031.52 108.665   1
   1  10 -18 2691.50 121.014  -2
  -5 -10  18 2691.50 121.014   1
   1  10 -17 4598.46 150.296  -2
  -5 -10  17 4598.46 150.296   1
   0  10 -16 10645.8 178.918  -2
  -5 -10  16 10645.8 178.918   1
   0  10 -15 4442.59 138.745  -2
  -5 -10  15 4442.59 138.745   1
   0 -10  14 30363.7 284.364  -2
   5  10 -14 30363.7 284.364   1
   1  10  13 8362.39 143.262  -2
   5 -10 -13 8362.39 143.262   1
   1  10  12 16062.0 175.997  -2
   5 -10 -12 16062.0 175.997   1
  -1  10 -11 2842.26 136.857  -2
  -5 -10  11 2842.26 136.857   1
  -2  10 -10 9153.34 378.005  -2
  -5 -10  10 9153.34 378.005   1
  -2  10  -9 4303.47 212.014  -2
  -5 -10   9 4303.47 212.014   1
  -2  10  -8 39872.6 334.906  -2
  -5 -10   8 39872.6 334.906   1
  -3  10  -7 2698.19 125.241  -2
  -5 -10   7 2698.19 125.241   1
   3  10   6 23784.1 260.030  -2
   5 -10  -6 23784.1 260.030   1
   3  10   5 2193.94 116.080  -2
   5 -10  -5 2193.94 116.080   1
  -4  10  -4 9367.81 140.536  -2
  -5 -10   4 9367.81 140.536   1
  -4  10  -3 205.471 70.9634  -2
  -5 -10   3 205.471 70.9634   1
  -4  10  -2 12803.7 160.235  -2
  -5 -10   2 12803.7 160.235   1
  -5  10  -1 9076.49 145.310  -2
  -5 -10   1 9076.49 145.310   1
   5  10   0 27361.9 243.861  -2
   5 -10   0 27361.9 243.861   1
   5  10  -1 12668.4 179.406  -2
   5 -10   1 12668.4 179.406   1
  -6  10   2 50296.1 265.607  -2
  -5 -10  -2 50296.1 265.607   1
   6  10  -3 4457.09 132.187  -2
   5 -10   3 4457.09 132.187   1
   6  10  -4 6037.89 145.746  -2
   5 -10   4 6037.89 145.746   1
  -5 -10  -5 3886.16 487.090   1
   7  10  -5 4777.92 165.716  -2
   5 -10   5 4777.92 165.716   1
   7  10  -6 17084.1 269.308  -2
   5 -10   6 17084.1 269.308   1
   7  10  -7 18314.9 319.022  -2
   5 -10   7 18314.9 319.022   1
   8  10  -8 61391.1 760.935  -2
   5 -10   8 61391.1 760.935   1
   8  10  -9 4368.03 397.937  -2
   5 -10   9 4368.03 397.937   1
   8  10 -10 2229.01 208.446  -2
   5 -10  10 2229.01 208.446   1
   9  10 -11 2424.13 169.598  -2
   5 -10  11 2424.13 169.598   1
  -9  10  12 15765.8 279.686  -2
  -5 -10 -12 15765.8 279.686   1
  -9 -10  13 2559.06 162.419  -2
  -5  10 -13 2559.06 162.419   1
  10  10 -14 24941.4 278.521  -2
   5 -10  14 24941.4 278.521   1
  10  10 -15 6459.94 174.507  -2
   5 -10  15 6459.94 174.507   1
  10  10 -16 4087.31 114.069  -2
   5 -10  16 4087.31 114.069   1
  11  10 -17 111.744 61.7077  -2
   5 -10  17 111.744 61.7077   1
  11  10 -18 2065.63 119.152  -2
   5 -10  18 2065.63 119.152   1
   1  11 -17 9377.15 281.378  -2
  -5 -11  17 9377.15 281.378   1
   0  11 -16 2725.36 134.856  -2
  -5 -11  16 2725.36 134.856   1
   0  11 -15 9330.44 224.643  -2
  -5 -11  15 9330.44 224.643   1
   0  11 -14 1122.14 157.968  -2
  -5 -11  14 1122.14 157.968   1
  -1  11 -13 4204.32 190.460  -2
  -5 -11  13 4204.32 190.460   1
  -1  11 -12 443.207 77.4728  -2
  -5 -11  12 443.207 77.4728   1
  -1  11 -11 1405.54 108.889  -2
  -5 -11  11 1405.54 108.889   1
  -2  11 -10 4463.90 129.550  -2
  -5 -11  10 4463.90 129.550   1
  -2  11  -9 14189.4 207.336  -2
  -5 -11   9 14189.4 207.336   1
  -2  11  -8 10924.1 193.875  -2
  -5 -11   8 10924.1 193.875   1
  -3  11  -7 9531.38 174.143  -2
  -5 -11   7 9531.38 174.143   1
  -3  11  -6 3255.66 140.484  -2
  -5 -11   6 3255.66 140.484   1
   3  11   5 9251.36 364.218  -2
   5 -11  -5 9251.36 364.218   1
  -4  11  -4 6256.74 403.171  -2
  -5 -11   4 6256.74 403.171   1
  -4  11  -3 21686.3 701.051  -2
  -5 -11   3 21686.3 701.051   1
  -4  11  -2 673.945 343.293  -2
  -5 -11   2 673.945 343.293   1
  -5  11  -1 10023.5 356.197  -2
  -5 -11   1 10023.5 356.197   1
  -5  11   0 315.700 259.985  -2
  -5 -11   0 315.700 259.985   1
  -5  11   1 8907.78 396.408  -2
  -5 -11  -1 8907.78 396.408   1
  -6  11   2 2437.95 319.737  -2
  -5 -11  -2 2437.95 319.737   1
   6  11  -3 5190.55 266.452  -2
   5 -11   3 5190.55 266.452   1
  -6  11   4 280.160 112.342  -2
  -5 -11  -4 280.160 112.342   1
   7  11  -5 12238.9 194.209  -2
   5 -11   5 12238.9 194.209   1
   7  11  -6 3104.60 147.652  -2
   5 -11   6 3104.60 147.652   1
   7  11  -7 2626.30 138.555  -2
   5 -11   7 2626.30 138.555   1
   8  11  -8 4898.96 154.021  -2
   5 -11   8 4898.96 154.021   1
   8  11  -9 5130.13 164.766  -2
   5 -11   9 5130.13 164.766   1
   8  11 -10 12145.9 178.286  -2
   5 -11  10 12145.9 178.286   1
   9  11 -11 15101.0 217.338  -2
   5 -11  11 15101.0 217.338   1
   9  11 -12 4181.93 156.054  -2
   5 -11  12 4181.93 156.054   1
   9  11 -13 5427.86 137.855  -2
   5 -11  13 5427.86 137.855   1
  10  11 -14 706.984 110.673  -2
   5 -11  14 706.984 110.673   1
  10  11 -15 8133.11 139.545  -2
   5 -11  15 8133.11 139.545   1
   0  12 -14 12377.0 304.870  -2
  -5 -12  14 12377.0 304.870   1
  -1  12 -13 6399.15 243.150  -2
  -5 -12  13 6399.15 243.150   1
  -1  12 -12 7939.15 209.250  -2
  -5 -12  12 7939.15 209.250   1
  -1  12 -11 1394.87 115.871  -2
  -5 -12  11 1394.87 115.871   1
  -2  12 -10 4489.05 108.661  -2
  -5 -12  10 4489.05 108.661   1
  -2  12  -9 2309.88 111.293  -2
  -5 -12   9 2309.88 111.293   1
  -2  12  -8 18847.2 207.769  -2
  -5 -12   8 18847.2 207.769   1
  -3  12  -7 941.067 105.983  -2
  -5 -12   7 941.067 105.983   1
  -3  12  -6 6245.93 157.841  -2
  -5 -12   6 6245.93 157.841   1
  -3  12  -5 1850.73 125.782  -2
  -5 -12   5 1850.73 125.782   1
  -4  12  -4 4673.88 162.113  -2
  -5 -12   4 4673.88 162.113   1
   4  12   3 662.660 114.470  -2
   5 -12  -3 662.660 114.470   1
  -4  12  -2 6648.63 150.034  -2
  -5 -12   2 6648.63 150.034   1
   5  12   1 1506.84 125.029  -2
   5 -12  -1 1506.84 125.029   1
   5  12   0 16121.0 256.777  -2
   5 -12   0 16121.0 256.777   1
   5  12  -1 2039.45 144.921  -2
   5 -12   1 2039.45 144.921   1
   6  12  -2 1529.50 137.426  -2
   5 -12   2 1529.50 137.426   1
   6  12  -3 4225.24 169.540  -2
   5 -12   3 4225.24 169.540   1
   6  12  -4 5191.38 161.979  -2
   5 -12   4 5191.38 161.979   1
   7  12  -5 5838.81 157.957  -2
   5 -12   5 5838.81 157.957   1
   7  12  -6 30934.8 335.419  -2
   5 -12   6 30934.8 335.419   1
   7  12  -7 6053.10 159.924  -2
   5 -12   7 6053.10 159.924   1
   8  12  -8 18193.1 209.805  -2
   5 -12   8 18193.1 209.805   1
   8  12  -9 279.399 100.438  -2
   5 -12   9 279.399 100.438   1
   8  12 -10 5259.07 156.983  -2
   5 -12  10 5259.07 156.983   1
   9  12 -11 994.615 108.897  -2
   5 -12  11 994.615 108.897   1
   9  12 -12 3852.93 130.196  -2
   5 -12  12 3852.93 130.196   1
  -2  13  -8 905.142 171.708  -2
  -5 -13   8 905.142 171.708   1
  -3  13  -6 1515.99 202.299  -2
  -5 -13   6 1515.99 202.299   1
  -3  13  -5 9937.22 322.373  -2
  -5 -13   5 9937.22 322.373   1
  -4  13  -4 2118.39 230.710  -2
  -5 -13   4 2118.39 230.710   1
  -4  13  -3 17123.4 440.733  -2
  -5 -13   3 17123.4 440.733   1
  -4  13  -2 6523.20 324.735  -2
  -5 -13   2 6523.20 324.735   1
  -5  13  -1 6888.55 313.359  -2
  -5 -13   1 6888.55 313.359   1
   5  13   0 144.338 89.6048  -2
   5 -13   0 144.338 89.6048   1
   5  13  -1 7267.06 236.722  -2
   5 -13   1 7267.06 236.722   1
   6  13  -2 816.618 210.039  -2
   5 -13   2 816.618 210.039   1
   6  13  -3 887.420 149.507  -2
   5 -13   3 887.420 149.507   1
   6  13  -4 17558.8 264.580  -2
   5 -13   4 17558.8 264.580   1
   7  13  -5 3382.58 152.763  -2
   5 -13   5 3382.58 152.763   1
   7  13  -6 1394.43 137.023  -2
   5 -13   6 1394.43 137.023   1
   7  13  -7 3804.29 206.839  -2
   5 -13   7 3804.29 206.839   1
   5 -13   8 1724.79 131.486   1
   4   0 -28 27146.3 212.712  -2
  -6   0  28 27146.3 212.712   1
   3   0 -26 5374.36 162.247  -2
  -6   0  26 5374.36 162.247   1
   2   0 -24 19880.3 349.205  -2
  -6   0  24 19880.3 349.205   1
   6   0 -22 25133.2 421.164   1
   1   0 -22 26269.1 451.771  -2
  -6   0  22 26269.1 451.771   1
   1   0 -20 5434.85 300.634  -2
  -6   0  20 5434.85 300.634   1
   0   0 -18 9449.95 380.462  -2
  -6   0  18 9449.95 380.462   1
   6   0 -16 109925. 742.377   1
  -1   0 -16 144080. 611.453  -2
  -6   0  16 144080. 611.453   1
   1   0  14 58622.4 342.817  -2
   6   0 -14 58622.4 342.817   1
   2   0  12 32574.3 233.482  -2
   6   0 -12 32574.3 233.482   1
   6   0 -10 130605. 279.557   1
   3   0  10 135474. 734.345  -2
   6   0 -10 135474. 734.345   1
   6   0  -8 54503.1 164.032   1
  -3   0  -8 78322.7 237.014  -2
  -6   0   8 78322.7 237.014   1
   4   0   6 114001. 232.278  -2
   6   0  -6 114001. 232.278   1
  -6   0   4 369310. 297.533   1
  -6   0   2 115083. 332.007   1
   6   0   0 404243. 435.278  -2
   6   0   0 404243. 435.278   1
  -6   0  -2 42269.2 102.567   1
  -6   0  -4 395143. 444.855   1
   8   0  -6 142129. 472.580  -2
   6   0   6 142129. 472.580   1
  -6   0  -8 577.623 91.0328   1
   9   0  -8 23141.3 225.834  -2
   6   0   8 23141.3 225.834   1
  -6   0 -10 36179.0 394.753   1
 -10   0  12 259567. 735.812  -2
  -6   0 -12 259567. 735.812   1
 -11   0  14 58530.5 461.142  -2
  -6   0 -14 58530.5 461.142   1
  -6   0 -16 7390.39 244.843   1
  11   0 -16 25767.0 377.551  -2
   6   0  16 25767.0 377.551   1
  12   0 -18 87656.5 961.549  -2
   6   0  18 87656.5 961.549   1
  13   0 -20 25850.1 309.583  -2
   6   0  20 25850.1 309.583   1
  -6   0 -22 8719.02 269.810   1
  14   0 -24 17213.2 364.233  -2
   6   0  24 17213.2 364.233   1
 -15   0  26 16880.9 219.514  -2
  -6   0 -26 16880.9 219.514   1
   4  -1 -28 713.769 54.1850  -2
  -6   1  28 713.769 54.1850   1
   3  -1 -27 36775.4 243.926  -2
  -6   1  27 36775.4 243.926   1
   3  -1 -26 1355.05 71.0919  -2
  -6   1  26 1355.05 71.0919   1
  -2  -1  25 24466.4 159.844  -2
   6   1 -25 24466.4 159.844   1
   2  -1 -24 9342.75 128.659  -2
  -6   1  24 9342.75 128.659   1
  -2  -1  23 4700.03 137.633  -2
   6   1 -23 4700.03 137.633   1
   6  -1 -22 939.170 109.653   1
   1   1 -22 682.470 87.8946  -2
  -6  -1  22 682.470 87.8946   1
  -1   1  21 13115.1 251.649  -2
   6  -1 -21 13115.1 251.649   1
   1  -1 -20 6110.50 145.716  -2
  -6   1  20 6110.50 145.716   1
   6  -1 -19 42626.7 302.426   1
   0  -1  19 47442.2 345.619  -2
   6   1 -19 47442.2 345.619   1
   0  -1  18 8850.74 159.387  -2
   6   1 -18 8850.74 159.387   1
   0  -1  17 65628.1 294.507  -2
   6   1 -17 65628.1 294.507   1
  -6  -1  16 3113.91 84.7341   1
   1  -1  16 8601.11 189.077  -2
   6   1 -16 8601.11 189.077   1
  -1   1 -15 53277.1 303.582  -2
  -6  -1  15 53277.1 303.582   1
   1  -1  14 960.852 75.2903  -2
   6   1 -14 960.852 75.2903   1
   6   1 -13 51037.3 285.809   1
   2  -1  13 76514.9 295.881  -2
   6   1 -13 76514.9 295.881   1
  -2   1 -12 19447.2 159.538  -2
  -6  -1  12 19447.2 159.538   1
   6  -1 -11 34592.3 187.844   1
   2   1  11 57182.0 212.605  -2
   6  -1 -11 57182.0 212.605   1
   6   1 -10 4267.65 50.0136   1
   3   1  10 7244.97 145.061  -2
   6  -1 -10 7244.97 145.061   1
   3  -1   9 55328.4 152.274  -2
   6   1  -9 55328.4 152.274   1
   6  -1  -8 3560.53 34.1007   1
   3   1   8 6961.14 93.2307  -2
   6  -1  -8 6961.14 93.2307   1
   6   1  -7 71285.3 117.824   1
   4   1   7 119675. 580.700  -2
   6  -1  -7 119675. 580.700   1
  -4   1  -6 89236.2 133.700  -2
  -6  -1   6 89236.2 133.700   1
   6   1  -5 24411.4 50.0924   1
   4   1   5 112319. 384.362  -2
   6  -1  -5 112319. 384.362   1
   6  -1  -4 2115.22 19.1167   1
   5   1   4 17257.2 263.805  -2
   6  -1  -4 17257.2 263.805   1
  -5   1  -3 24458.3 80.8108  -2
  -6  -1   3 24458.3 80.8108   1
   6  -1  -2 23620.5 55.0360   1
  -6  -1   1 14661.3 50.1679   1
  -6   1   0 49596.1 55.4278  -2
  -6  -1   0 49596.1 55.4278   1
  -6   1  -1 8454.52 49.5265   1
   6  -1   2 40709.9 105.728   1
   7   1  -2 55826.8 418.668  -2
   6  -1   2 55826.8 418.668   1
   7   1  -3 84768.4 119.708  -2
   6  -1   3 84768.4 119.708   1
  -6  -1  -4 22569.0 76.9436   1
  -7   1   4 29220.3 238.090  -2
  -6  -1  -4 29220.3 238.090   1
  -6  -1  -5 21867.5 100.855   1
   8  -1  -5 70497.0 177.635  -2
   6   1   5 70497.0 177.635   1
  -8   1   6 3479.15 45.8244  -2
  -6  -1  -6 3479.15 45.8244   1
   6   1   7 136229. 280.305   1
   8  -1  -7 131964. 690.369  -2
   6   1   7 131964. 690.369   1
  -6  -1  -8 5697.10 69.9347   1
  -9   1   8 9962.07 103.348  -2
  -6  -1  -8 9962.07 103.348   1
  -9   1   9 67509.3 303.097  -2
  -6  -1  -9 67509.3 303.097   1
   6  -1  10 4951.02 91.7133   1
  10  -1 -11 77277.3 251.625  -2
   6   1  11 77277.3 251.625   1
 -10   1  12 27776.3 202.196  -2
  -6  -1 -12 27776.3 202.196   1
  -6  -1 -13 32054.3 243.878   1
 -10   1  13 37004.4 314.268  -2
  -6  -1 -13 37004.4 314.268   1
 -11   1  14 4763.20 121.567  -2
  -6  -1 -14 4763.20 121.567   1
 -11   1  15 69411.2 404.321  -2
  -6  -1 -15 69411.2 404.321   1
   6  -1  16 3343.01 116.079   1
  11  -1 -16 9322.56 168.878  -2
   6   1  16 9322.56 168.878   1
 -12  -1  17 40008.5 267.838  -2
  -6   1 -17 40008.5 267.838   1
 -12  -1  18 2417.25 118.489  -2
  -6   1 -18 2417.25 118.489   1
  -6  -1 -19 5516.15 146.744   1
 -12  -1  19 16519.2 214.643  -2
  -6   1 -19 16519.2 214.643   1
  13  -1 -20 242.360 78.5782  -2
   6   1  20 242.360 78.5782   1
  13   1 -21 53938.2 474.974  -2
   6  -1  21 53938.2 474.974   1
   6  -1  22 1846.17 94.3759   1
  13  -1 -22 2744.52 274.696  -2
   6   1  22 2744.52 274.696   1
 -14   1  23 12574.3 175.804  -2
  -6  -1 -23 12574.3 175.804   1
 -14  -1  24 1910.25 119.280  -2
  -6   1 -24 1910.25 119.280   1
   6   1  25 214.340 79.0606   1
 -14   1  25 2287.33 183.824  -2
  -6  -1 -25 2287.33 183.824   1
 -15   1  26 764.531 76.5012  -2
  -6  -1 -26 764.531 76.5012   1
   4  -2 -28 35603.5 224.472  -2
  -6   2  28 35603.5 224.472   1
   3  -2 -27 1712.57 74.9013  -2
  -6   2  27 1712.57 74.9013   1
   3   2 -26 1057.52 65.3339  -2
  -6  -2  26 1057.52 65.3339   1
  -2  -2  25 1329.81 68.0690  -2
   6   2 -25 1329.81 68.0690   1
  -2   2  24 17021.6 157.103  -2
   6  -2 -24 17021.6 157.103   1
  -2  -2  23 1911.14 164.977  -2
   6   2 -23 1911.14 164.977   1
   1  -2 -22 69061.2 292.937  -2
  -6   2  22 69061.2 292.937   1
   1   2 -21 1259.06 93.5228  -2
  -6  -2  21 1259.06 93.5228   1
  -1  -2  20 15902.9 212.619  -2
   6   2 -20 15902.9 212.619   1
  -6  -2  19-7.30771 87.9176   1
   0  -2  19 163.320 74.2421  -2
   6   2 -19 163.320 74.2421   1
   0  -2  18 87593.7 421.404  -2
   6   2 -18 87593.7 421.404   1
   0   2  17 3535.96 101.318  -2
   6  -2 -17 3535.96 101.318   1
   6  -2 -16 37781.6 241.776   1
   1  -2  16 43000.2 549.194  -2
   6   2 -16 43000.2 549.194   1
  -1   2 -15 11262.0 135.149  -2
  -6  -2  15 11262.0 135.149   1
   1  -2  14 8026.44 92.7254  -2
   6   2 -14 8026.44 92.7254   1
   6  -2 -13 53.1501 56.4334   1
   2  -2  13 302.040 109.414  -2
   6   2 -13 302.040 109.414   1
  -2  -2 -12 93608.9 395.281  -2
  -6   2  12 93608.9 395.281   1
  -2  -2 -11 2939.62 64.6579  -2
  -6   2  11 2939.62 64.6579   1
   6  -2 -10 5414.57 63.5537   1
   3   2  10 6764.54 115.657  -2
   6  -2 -10 6764.54 115.657   1
   3   2   9 2847.19 50.5122  -2
   6  -2  -9 2847.19 50.5122   1
   6   2  -8 289151. 334.671   1
   3   2   8 314189. 486.022  -2
   6  -2  -8 314189. 486.022   1
   6   2  -7 13502.6 46.5165   1
  -4  -2  -6 53815.0 136.914  -2
  -6   2   6 53815.0 136.914   1
   6   2  -5 2431.95 26.5951   1
  -4   2  -5 15542.0 77.2775  -2
  -6  -2   5 15542.0 77.2775   1
  -6  -2   4 84490.7 98.2390   1
   5   2   4 83875.1 175.262  -2
   6  -2  -4 83875.1 175.262   1
   5  -2   3 19238.7 54.0801  -2
   6   2  -3 19238.7 54.0801   1
  -6  -2   2 90990.0 172.279   1
   5   2   2 109754. 207.569  -2
   6  -2  -2 109754. 207.569   1
   6  -2  -1 21801.7 52.6640   1
  -6   2  -1 28746.4 143.026  -2
  -6  -2   1 28746.4 143.026   1
  -6   2   0 54942.4 68.6156  -2
  -6  -2   0 54942.4 68.6156   1
  -6  -2  -1 12848.6 57.1313   1
   6   2  -1 18336.6 131.735  -2
   6  -2   1 18336.6 131.735   1
  -6   2  -2 2409.61 42.6588   1
   7   2  -2 6996.54 63.3617  -2
   6  -2   2 6996.54 63.3617   1
   7  -2  -3 68600.9 105.682  -2
   6   2   3 68600.9 105.682   1
   6   2   4 75484.8 147.141   1
  -7   2   4 126289. 340.910  -2
  -6  -2  -4 126289. 340.910   1
  -6  -2  -5 33326.7 154.238   1
  -8   2   5 38157.9 131.508  -2
  -6  -2  -5 38157.9 131.508   1
  -8   2   6 66030.6 155.196  -2
  -6  -2  -6 66030.6 155.196   1
  -6  -2  -7 3563.80 53.5810   1
   8  -2  -7 8069.86 126.306  -2
   6   2   7 8069.86 126.306   1
  -6  -2  -8 16853.1 146.344   1
  -9   2   8 18881.9 153.860  -2
  -6  -2  -8 18881.9 153.860   1
   9  -2  -9 5921.54 83.8762  -2
   6   2   9 5921.54 83.8762   1
  -6  -2 -10 35971.4 285.073   1
  -9   2  10 90850.4 505.926  -2
  -6  -2 -10 90850.4 505.926   1
 -10  -2  11 801.339 63.8413  -2
  -6   2 -11 801.339 63.8413   1
 -10   2  12 14737.9 162.924  -2
  -6  -2 -12 14737.9 162.924   1
   6  -2  13 861.998 71.1528   1
 -10   2  13 838.308 107.347  -2
  -6  -2 -13 838.308 107.347   1
  11   2 -14 9995.68 125.170  -2
   6  -2  14 9995.68 125.170   1
 -11   2  15 6835.41 129.868  -2
  -6  -2 -15 6835.41 129.868   1
  -6   2 -16 24033.2 252.699   1
 -11  -2  16 29656.6 296.396  -2
  -6   2 -16 29656.6 296.396   1
  12  -2 -17 186.604 81.6601  -2
   6   2  17 186.604 81.6601   1
 -12  -2  18 23090.0 274.709  -2
  -6   2 -18 23090.0 274.709   1
   6  -2  19 11413.5 221.346   1
 -12  -2  19 10915.3 185.253  -2
  -6   2 -19 10915.3 185.253   1
  13   2 -20 33981.7 289.842  -2
   6  -2  20 33981.7 289.842   1
 -13   2  21 3281.24 210.222  -2
  -6  -2 -21 3281.24 210.222   1
   6   2  22 93.5046 76.1614   1
  13  -2 -22 3648.11 200.198  -2
   6   2  22 3648.11 200.198   1
  14  -2 -23 79.7071 105.095  -2
   6   2  23 79.7071 105.095   1
 -14   2  24 26145.1 297.486  -2
  -6  -2 -24 26145.1 297.486   1
  -6  -2 -25 246.912 72.5727   1
 -14   2  25 95.8955 136.681  -2
  -6  -2 -25 95.8955 136.681   1
  15   2 -26 33923.3 236.367  -2
   6  -2  26 33923.3 236.367   1
   3  -3 -28 244.538 85.6624  -2
  -6   3  28 244.538 85.6624   1
   3  -3 -27 27190.7 231.600  -2
  -6   3  27 27190.7 231.600   1
  -3  -3  26 325.250 29.4751  -2
   6   3 -26 325.250 29.4751   1
  -6  -3  25 15825.5 142.983   1
  -2   3  25 17624.1 167.971  -2
   6  -3 -25 17624.1 167.971   1
   2  -3 -24 5274.51 96.9056  -2
  -6   3  24 5274.51 96.9056   1
  -2  -3  23 8484.00 126.369  -2
   6   3 -23 8484.00 126.369   1
   6  -3 -22 3427.16 179.746   1
   1   3 -22 3892.56 116.936  -2
  -6  -3  22 3892.56 116.936   1
  -1   3  21 21755.1 213.597  -2
   6  -3 -21 21755.1 213.597   1
  -1  -3  20 4514.83 105.024  -2
   6   3 -20 4514.83 105.024   1
   6  -3 -19 31525.9 475.325   1
   0  -3  19 44424.0 232.971  -2
   6   3 -19 44424.0 232.971   1
   0  -3  18 14260.0 166.072  -2
   6   3 -18 14260.0 166.072   1
   0   3  17 17441.1 186.723  -2
   6  -3 -17 17441.1 186.723   1
   6  -3 -16 21812.3 280.232   1
   1   3  16 25338.3 225.833  -2
   6  -3 -16 25338.3 225.833   1
   1  -3  15 29741.7 234.683  -2
   6   3 -15 29741.7 234.683   1
   1  -3  14 9386.37 116.121  -2
   6   3 -14 9386.37 116.121   1
   6  -3 -13 106733. 386.838   1
   2  -3  13 123434. 502.179  -2
   6   3 -13 123434. 502.179   1
   2  -3  12 4272.90 84.6141  -2
   6   3 -12 4272.90 84.6141   1
   2  -3  11 66525.4 197.267  -2
   6   3 -11 66525.4 197.267   1
  -6   3  10 89.3260 38.6141   1
   3  -3  10 589.646 107.709  -2
   6   3 -10 589.646 107.709   1
   3   3   9 55855.9 252.454  -2
   6  -3  -9 55855.9 252.454   1
  -6  -3   8 6892.31 125.854   1
   3   3   8 7211.90 65.9401  -2
   6  -3  -8 7211.90 65.9401   1
  -6  -3   7 125212. 165.657   1
   4   3   7 189555. 369.580  -2
   6  -3  -7 189555. 369.580   1
  -4   3  -6 1503.44 24.1586  -2
  -6  -3   6 1503.44 24.1586   1
   6   3  -5 51482.3 118.396   1
   4   3   5 56411.0 110.158  -2
   6  -3  -5 56411.0 110.158   1
   6   3  -4 3219.54 29.1779   1
   5   3   4 5247.43 56.8235  -2
   6  -3  -4 5247.43 56.8235   1
   5   3   3 27567.5 91.3830  -2
   6  -3  -3 27567.5 91.3830   1
   6  -3  -2 4291.03 44.5986   1
   5   3   2 42523.7 139.422  -2
   6  -3  -2 42523.7 139.422   1
  -6   3   1 19624.4 63.6158   1
   6   3   1 87649.0 181.060  -2
   6  -3  -1 87649.0 181.060   1
  -6   3   0 3864.20 23.3932  -2
  -6  -3   0 3864.20 23.3932   1
  -6  -3  -1 186602. 222.570   1
   6   3  -1 207427. 233.015  -2
   6  -3   1 207427. 233.015   1
  -6  -3  -2 2163.41 44.7111   1
  -7   3   2 4677.47 47.7598  -2
  -6  -3  -2 4677.47 47.7598   1
   7   3  -3 21955.3 57.8136  -2
   6  -3   3 21955.3 57.8136   1
  -6   3  -4 43.2148 31.0350   1
   7   3  -4 378.202 49.4825  -2
   6  -3   4 378.202 49.4825   1
   6  -3   5 1434.02 45.5187   1
   8  -3  -5 61652.9 143.308  -2
   6   3   5 61652.9 143.308   1
   8   3  -6 7713.21 63.9940  -2
   6  -3   6 7713.21 63.9940   1
  -6  -3  -7 9592.50 96.1900   1
  -8   3   7 12981.9 108.876  -2
  -6  -3  -7 12981.9 108.876   1
  -6  -3  -8 325.355 52.7906   1
  -9   3   8 2866.76 98.7726  -2
  -6  -3  -8 2866.76 98.7726   1
  -9   3   9 85032.1 282.699  -2
  -6  -3  -9 85032.1 282.699   1
  -6   3 -10 67.8233 41.8574   1
   9   3 -10 4432.46 136.096  -2
   6  -3  10 4432.46 136.096   1
 -10   3  11 29439.6 170.933  -2
  -6  -3 -11 29439.6 170.933   1
 -10   3  12 10802.1 139.404  -2
  -6  -3 -12 10802.1 139.404   1
  -6   3 -13 9546.44 268.214   1
  10   3 -13 15142.4 204.107  -2
   6  -3  13 15142.4 204.107   1
 -11   3  14 8550.57 131.296  -2
  -6  -3 -14 8550.57 131.296   1
  11   3 -15 132372. 516.030  -2
   6  -3  15 132372. 516.030   1
   6  -3  16 1040.23 196.218   1
  11   3 -16 2366.97 134.855  -2
   6  -3  16 2366.97 134.855   1
 -12   3  17 15861.4 189.425  -2
  -6  -3 -17 15861.4 189.425   1
  12   3 -18 8698.47 188.981  -2
   6  -3  18 8698.47 188.981   1
   6  -3  19 9955.46 205.763   1
  12   3 -19 11404.8 254.118  -2
   6  -3  19 11404.8 254.118   1
 -13  -3  20 853.435 119.107  -2
  -6   3 -20 853.435 119.107   1
 -13   3  21 25550.9 387.084  -2
  -6  -3 -21 25550.9 387.084   1
   6   3  22 208.979 87.4349   1
  13   3 -22 1047.40 155.753  -2
   6  -3  22 1047.40 155.753   1
 -14  -3  23 4508.37 149.055  -2
  -6   3 -23 4508.37 149.055   1
  14  -3 -24 4769.81 144.967  -2
   6   3  24 4769.81 144.967   1
   6  -3  25 355.833 51.1985   1
 -14   3  25 5657.51 274.169  -2
  -6  -3 -25 5657.51 274.169   1
  15   3 -26 1851.06 107.543  -2
   6  -3  26 1851.06 107.543   1
  -3  -4  27 541.649 75.3342  -2
   6   4 -27 541.649 75.3342   1
  -3   4  26 917.411 61.3206  -2
   6  -4 -26 917.411 61.3206   1
  -2   4  25 1576.89 143.389  -2
   6  -4 -25 1576.89 143.389   1
  -3  -4  25 687.148 73.0248  -2
   6   4 -25 687.148 73.0248   1
   2   4 -24 23583.2 191.490  -2
  -6  -4  24 23583.2 191.490   1
   2   4 -23 490.237 64.8431  -2
  -6  -4  23 490.237 64.8431   1
  -1  -4  22 17855.7 407.988  -2
   6   4 -22 17855.7 407.988   1
  -1  -4  21 6749.32 138.533  -2
   6   4 -21 6749.32 138.533   1
  -1  -4  20 3198.42 93.5374  -2
   6   4 -20 3198.42 93.5374   1
   6  -4 -19 47596.9 583.524   1
   0  -4  19 55716.4 252.800  -2
   6   4 -19 55716.4 252.800   1
   0  -4  18 19217.0 203.903  -2
   6   4 -18 19217.0 203.903   1
   0  -4  17 10013.2 143.867  -2
   6   4 -17 10013.2 143.867   1
   6  -4 -16 65309.0 484.802   1
   1  -4  16 83962.9 361.827  -2
   6   4 -16 83962.9 361.827   1
   1   4  15 11282.3 145.909  -2
   6  -4 -15 11282.3 145.909   1
   1  -4  14 6864.25 103.046  -2
   6   4 -14 6864.25 103.046   1
   6  -4 -13 8476.15 163.604   1
   2  -4  13 16567.9 152.749  -2
   6   4 -13 16567.9 152.749   1
   2  -4  12 2128.51 73.1023  -2
   6   4 -12 2128.51 73.1023   1
   2  -4  11 2415.96 65.3753  -2
   6   4 -11 2415.96 65.3753   1
   6   4 -10 54036.2 210.709   1
   3   4  10 58412.4 286.393  -2
   6  -4 -10 58412.4 286.393   1
   3  -4   9 16305.7 143.235  -2
   6   4  -9 16305.7 143.235   1
   3   4   8 72627.3 309.599  -2
   6  -4  -8 72627.3 309.599   1
  -6  -4   7 43436.1 172.777   1
   4   4   7 39468.0 302.880  -2
   6  -4  -7 39468.0 302.880   1
  -4   4  -6 3539.56 46.5280  -2
  -6  -4   6 3539.56 46.5280   1
  -6  -4   5-1.17398 43.6418   1
  -4   4  -5 628.976 40.6512  -2
  -6  -4   5 628.976 40.6512   1
   6   4  -4 41120.9 135.544   1
  -5   4  -4 38278.9 115.621  -2
  -6  -4   4 38278.9 115.621   1
   5   4   3 111115. 154.282  -2
   6  -4  -3 111115. 154.282   1
   6  -4  -2 143149. 226.886   1
  -5  -4  -2 191195. 239.774  -2
  -6   4   2 191195. 239.774   1
   6  -4  -1 43758.6 102.307   1
   6   4   1 47826.6 154.874  -2
   6  -4  -1 47826.6 154.874   1
  -6   4   0 73309.9 91.7757  -2
  -6  -4   0 73309.9 91.7757   1
   6  -4   1 5970.14 67.9030   1
   6  -4  -1 21414.2 74.5114  -2
   6   4   1 21414.2 74.5114   1
  -6   4  -2 48112.1 196.829   1
  -7  -4   2 49777.4 117.889  -2
  -6   4  -2 49777.4 117.889   1
  -7   4   3 13939.3 57.0726  -2
  -6  -4  -3 13939.3 57.0726   1
   6  -4   4 63176.1 206.155   1
  -7  -4   4 83835.2 245.829  -2
  -6   4  -4 83835.2 245.829   1
  -6  -4  -5 1033.21 63.4575   1
   8  -4  -5 7012.04 102.070  -2
   6   4   5 7012.04 102.070   1
  -8   4   6 3837.21 66.6756  -2
  -6  -4  -6 3837.21 66.6756   1
  -6  -4  -7 29111.0 222.143   1
  -8   4   7 32631.6 193.437  -2
  -6  -4  -7 32631.6 193.437   1
  -9   4   8 27259.1 177.699  -2
  -6  -4  -8 27259.1 177.699   1
  -9  -4   9 9630.18 151.057  -2
  -6   4  -9 9630.18 151.057   1
  -6  -4 -10 41348.1 287.525   1
   9   4 -10 70525.0 322.151  -2
   6  -4  10 70525.0 322.151   1
 -10  -4  11 5851.62 116.158  -2
  -6   4 -11 5851.62 116.158   1
 -10   4  12 53840.5 316.321  -2
  -6  -4 -12 53840.5 316.321   1
  -6   4 -13 1967.27 156.246   1
  10   4 -13 2015.70 97.4290  -2
   6  -4  13 2015.70 97.4290   1
  11   4 -14 3879.78 106.162  -2
   6  -4  14 3879.78 106.162   1
 -11   4  15 6384.54 155.651  -2
  -6  -4 -15 6384.54 155.651   1
  -6   4 -16 23830.1 454.390   1
 -11   4  16 51979.2 308.188  -2
  -6  -4 -16 51979.2 308.188   1
  12   4 -17 453.716 88.2731  -2
   6  -4  17 453.716 88.2731   1
  12   4 -18 96915.0 673.372  -2
   6  -4  18 96915.0 673.372   1
  -6   4 -19 287.094 129.345   1
 -12  -4  19 223.746 178.195  -2
  -6   4 -19 223.746 178.195   1
 -13   4  20 16505.7 342.263  -2
  -6  -4 -20 16505.7 342.263   1
 -13  -4  21 7153.80 181.559  -2
  -6   4 -21 7153.80 181.559   1
  -6   4 -22 2537.77 137.644   1
 -13   4  22 10812.8 282.119  -2
  -6  -4 -22 10812.8 282.119   1
 -14  -4  23 5091.87 128.916  -2
  -6   4 -23 5091.87 128.916   1
  14   4 -24 20293.5 240.403  -2
   6  -4  24 20293.5 240.403   1
  -6   4 -25 55.0442 41.9253   1
  -3  -5  26 1117.63 153.861  -2
   6   5 -26 1117.63 153.861   1
  -2   5  25 29779.5 330.509  -2
   6  -5 -25 29779.5 330.509   1
  -3  -5  25 48355.2 359.656  -2
   6   5 -25 48355.2 359.656   1
  -2   5  24 4176.35 95.3939  -2
   6  -5 -24 4176.35 95.3939   1
  -2   5  23 5101.17 101.761  -2
   6  -5 -23 5101.17 101.761   1
   6   5 -22-99.3049 140.959   1
  -1  -5  22 455.890 69.5301  -2
   6   5 -22 455.890 69.5301   1
  -1  -5  21 18410.6 524.958  -2
   6   5 -21 18410.6 524.958   1
   1   5 -20 2888.67 97.9968  -2
  -6  -5  20 2888.67 97.9968   1
   0   5  19 43829.0 229.218  -2
   6  -5 -19 43829.0 229.218   1
   0   5 -18 40043.9 280.375  -2
  -6  -5  18 40043.9 280.375   1
   0  -5  17 102087. 398.612  -2
   6   5 -17 102087. 398.612   1
   6  -5 -16 21916.0 413.549   1
  -1   5 -16 27351.5 196.207  -2
  -6  -5  16 27351.5 196.207   1
   1   5  15 25130.3 217.970  -2
   6  -5 -15 25130.3 217.970   1
   1   5  14 7512.59 109.606  -2
   6  -5 -14 7512.59 109.606   1
  -6  -5  13 5895.17 154.742   1
   2   5  13 18683.5 158.701  -2
   6  -5 -13 18683.5 158.701   1
  -2   5 -12 6633.27 108.999  -2
  -6  -5  12 6633.27 108.999   1
   2  -5  11 34106.6 182.319  -2
   6   5 -11 34106.6 182.319   1
  -3   5 -10 2008.43 66.4569  -2
  -6  -5  10 2008.43 66.4569   1
  -3   5  -9 28925.9 200.396  -2
  -6  -5   9 28925.9 200.396   1
   3  -5   8 5835.84 99.3188  -2
   6   5  -8 5835.84 99.3188   1
   4  -5   7 48458.5 237.970  -2
   6   5  -7 48458.5 237.970   1
  -4   5  -6 45520.8 144.862  -2
  -6  -5   6 45520.8 144.862   1
  -4   5  -5 33176.6 121.165  -2
  -6  -5   5 33176.6 121.165   1
  -6  -5   4 1167.11 51.3129   1
  -5   5  -4 1506.13 64.9848  -2
  -6  -5   4 1506.13 64.9848   1
  -5   5  -3 89720.4 210.385  -2
  -6  -5   3 89720.4 210.385   1
  -5   5  -2 6622.48 72.2700  -2
  -6  -5   2 6622.48 72.2700   1
   6   5  -1 23758.1 146.348   1
   6   5   1 74622.1 201.773  -2
   6  -5  -1 74622.1 201.773   1
   6   5   0 2224.50 48.5703  -2
   6  -5   0 2224.50 48.5703   1
   6  -5   1 135814. 389.458   1
   6   5  -1 153065. 284.583  -2
   6  -5   1 153065. 284.583   1
   6  -5   2 333.716 99.3579   1
  -7   5   2 12213.7 111.130  -2
  -6  -5  -2 12213.7 111.130   1
   7  -5  -3 95875.8 327.905  -2
   6   5   3 95875.8 327.905   1
  -6   5  -4 18053.8 257.176   1
   7  -5  -4 37371.2 183.357  -2
   6   5   4 37371.2 183.357   1
  -6  -5  -5 55605.5 644.992   1
  -8   5   5 72185.4 277.799  -2
  -6  -5  -5 72185.4 277.799   1
  -8  -5   6 13412.1 148.536  -2
  -6   5  -6 13412.1 148.536   1
  -6  -5  -7 70135.9 363.507   1
  -8   5   7 79976.6 273.336  -2
  -6  -5  -7 79976.6 273.336   1
  -9   5   8 12466.4 97.8803  -2
  -6  -5  -8 12466.4 97.8803   1
  -9   5   9 97405.8 354.327  -2
  -6  -5  -9 97405.8 354.327   1
  -6  -5 -10 141.128 61.9078   1
  -9   5  10 1765.65 90.2451  -2
  -6  -5 -10 1765.65 90.2451   1
 -10   5  11 7902.50 105.525  -2
  -6  -5 -11 7902.50 105.525   1
  10   5 -12 3616.09 99.4011  -2
   6  -5  12 3616.09 99.4011   1
  -6   5 -13 48052.1 593.503   1
 -10   5  13 49650.3 296.722  -2
  -6  -5 -13 49650.3 296.722   1
 -11   5  14 6030.92 153.615  -2
  -6  -5 -14 6030.92 153.615   1
  11   5 -15 16930.9 227.805  -2
   6  -5  15 16930.9 227.805   1
  -6   5 -16 3043.44 197.715   1
 -11   5  16 3941.06 132.834  -2
  -6  -5 -16 3941.06 132.834   1
  12   5 -17 28480.9 263.826  -2
   6  -5  17 28480.9 263.826   1
 -12  -5  18 277.313 112.977  -2
  -6   5 -18 277.313 112.977   1
  -6  -5 -19 16386.6 294.162   1
 -13   5  20 4209.33 148.241  -2
  -6  -5 -20 4209.33 148.241   1
 -13  -5  21 12921.8 234.738  -2
  -6   5 -21 12921.8 234.738   1
  -6  -5 -22 19.4672 80.6265   1
 -14  -5  23 11815.7 150.166  -2
  -6   5 -23 11815.7 150.166   1
  14   5 -24 1306.89 73.0470  -2
   6  -5  24 1306.89 73.0470   1
  -6  -5 -25 77.8347 72.1485   1
  -3  -6  25 475.085 96.3363  -2
   6   6 -25 475.085 96.3363   1
  -2  -6  24 19181.2 231.465  -2
   6   6 -24 19181.2 231.465   1
  -2  -6  23 10752.8 150.994  -2
   6   6 -23 10752.8 150.994   1
   6   6 -22 17880.5 372.858   1
  -1   6  22 24570.2 212.370  -2
   6  -6 -22 24570.2 212.370   1
  -1   6  21 6030.66 115.127  -2
   6  -6 -21 6030.66 115.127   1
   1   6 -20 3951.53 183.648  -2
  -6  -6  20 3951.53 183.648   1
   0   6  19 4387.53 112.816  -2
   6  -6 -19 4387.53 112.816   1
   0  -6  18 9743.70 152.452  -2
   6   6 -18 9743.70 152.452   1
   0  -6  17 935.196 91.3185  -2
   6   6 -17 935.196 91.3185   1
   1  -6  16 53393.5 290.033  -2
   6   6 -16 53393.5 290.033   1
  -1   6 -15 14025.8 202.458  -2
  -6  -6  15 14025.8 202.458   1
  -1   6 -14 11521.3 166.251  -2
  -6  -6  14 11521.3 166.251   1
  -6  -6  13 3248.04 176.212   1
   2   6  13 3279.25 104.204  -2
   6  -6 -13 3279.25 104.204   1
   2  -6  12 1803.82 81.9762  -2
   6   6 -12 1803.82 81.9762   1
   2   6  11 25777.9 170.569  -2
   6  -6 -11 25777.9 170.569   1
   6   6 -10 28660.4 438.500   1
   3   6  10 32082.3 197.715  -2
   6  -6 -10 32082.3 197.715   1
   3   6   9 5884.38 99.6243  -2
   6  -6  -9 5884.38 99.6243   1
   3  -6   8 29912.8 172.910  -2
   6   6  -8 29912.8 172.910   1
  -6  -6   7 5165.72 106.186   1
   4   6   7 6108.03 89.1190  -2
   6  -6  -7 6108.03 89.1190   1
   4  -6   6 9055.42 102.079  -2
   6   6  -6 9055.42 102.079   1
   4   6   5 9611.75 83.6934  -2
   6  -6  -5 9611.75 83.6934   1
  -6  -6   4 63382.8 321.614   1
   5   6   4 70400.7 220.244  -2
   6  -6  -4 70400.7 220.244   1
   5   6   3 42211.4 191.342  -2
   6  -6  -3 42211.4 191.342   1
   6  -6  -2 110427. 536.428   1
  -5   6  -2 140892. 297.048  -2
  -6  -6   2 140892. 297.048   1
   6  -6  -1 21123.6 182.321   1
  -6   6  -1 35865.4 194.345  -2
  -6  -6   1 35865.4 194.345   1
  -6   6   0 121233. 353.217  -2
  -6  -6   0 121233. 353.217   1
   6  -6   1 35697.2 286.033   1
  -6   6   1 48030.5 222.492  -2
  -6  -6  -1 48030.5 222.492   1
  -6  -6  -2 36409.5 526.124   1
  -7   6   2 41744.9 208.192  -2
  -6  -6  -2 41744.9 208.192   1
  -7   6   3 2341.50 114.260  -2
  -6  -6  -3 2341.50 114.260   1
  -6   6  -4 43573.5 402.342   1
  -7   6   4 63980.7 351.659  -2
  -6  -6  -4 63980.7 351.659   1
  -6  -6  -5 27104.8 502.702   1
  -8   6   5 36380.6 207.426  -2
  -6  -6  -5 36380.6 207.426   1
  -8   6   6 16908.9 160.845  -2
  -6  -6  -6 16908.9 160.845   1
  -6  -6  -7 4734.14 117.528   1
  -8   6   7 5339.40 103.051  -2
  -6  -6  -7 5339.40 103.051   1
  -9   6   8 4941.78 93.3215  -2
  -6  -6  -8 4941.78 93.3215   1
  -9   6   9 1100.37 67.4692  -2
  -6  -6  -9 1100.37 67.4692   1
  -6   6 -10 57489.9 379.833   1
  -9   6  10 85823.5 315.677  -2
  -6  -6 -10 85823.5 315.677   1
 -10   6  11 12033.0 122.042  -2
  -6  -6 -11 12033.0 122.042   1
 -10   6  12 32919.4 232.440  -2
  -6  -6 -12 32919.4 232.440   1
  -6  -6 -13 594.563 104.426   1
  10   6 -13 2981.97 134.849  -2
   6  -6  13 2981.97 134.849   1
 -11   6  14 11474.4 161.450  -2
  -6  -6 -14 11474.4 161.450   1
 -11  -6  15 3128.12 144.864  -2
  -6   6 -15 3128.12 144.864   1
  -6   6 -16 7479.58 268.835   1
 -11   6  16 18899.2 248.254  -2
  -6  -6 -16 18899.2 248.254   1
 -12  -6  17 329.690 103.123  -2
  -6   6 -17 329.690 103.123   1
 -12   6  18 53895.5 622.040  -2
  -6  -6 -18 53895.5 622.040   1
  -6  -6 -19 11052.3 229.947   1
 -12  -6  19 10845.5 274.951  -2
  -6   6 -19 10845.5 274.951   1
 -13   6  20 16869.4 219.834  -2
  -6  -6 -20 16869.4 219.834   1
  13   6 -21 5285.35 129.501  -2
   6  -6  21 5285.35 129.501   1
   6   6  22 26.7518 145.382   1
  13   6 -22 2354.92 111.368  -2
   6  -6  22 2354.92 111.368   1
  14  -6 -23 664.720 61.5531  -2
   6   6  23 664.720 61.5531   1
 -14   6  24 19001.7 282.160  -2
  -6  -6 -24 19001.7 282.160   1
  -2  -7  24 1071.73 75.5544  -2
   6   7 -24 1071.73 75.5544   1
  -2  -7  23 6701.59 147.041  -2
   6   7 -23 6701.59 147.041   1
  -1  -7  22 276.703 73.5693  -2
   6   7 -22 276.703 73.5693   1
  -1  -7  21 21179.7 219.431  -2
   6   7 -21 21179.7 219.431   1
  -1   7  20 2255.87 102.344  -2
   6  -7 -20 2255.87 102.344   1
   0   7  19 41744.2 288.836  -2
   6  -7 -19 41744.2 288.836   1
   0  -7  18 10479.0 399.826  -2
   6   7 -18 10479.0 399.826   1
   0   7  17 14714.5 223.604  -2
   6  -7 -17 14714.5 223.604   1
   1   7  16 1566.91 101.375  -2
   6  -7 -16 1566.91 101.375   1
   1   7  15 12563.5 206.272  -2
   6  -7 -15 12563.5 206.272   1
   1   7  14 29306.6 261.937  -2
   6  -7 -14 29306.6 261.937   1
   2   7  13 26646.3 238.963  -2
   6  -7 -13 26646.3 238.963   1
   2   7  12 39090.0 284.556  -2
   6  -7 -12 39090.0 284.556   1
   2   7  11 46426.6 239.778  -2
   6  -7 -11 46426.6 239.778   1
   6   7 -10 2062.99 158.428   1
   3   7  10 2435.90 88.0668  -2
   6  -7 -10 2435.90 88.0668   1
   3   7   9 20147.9 175.601  -2
   6  -7  -9 20147.9 175.601   1
   3   7   8 14052.4 138.938  -2
   6  -7  -8 14052.4 138.938   1
  -6  -7   7 31836.2 308.423   1
  -4   7  -7 42260.4 193.255  -2
  -6  -7   7 42260.4 193.255   1
   4  -7   6 6645.75 70.1508  -2
   6   7  -6 6645.75 70.1508   1
  -4   7  -5 127602. 310.984  -2
  -6  -7   5 127602. 310.984   1
  -6  -7   4 14234.7 338.085   1
   5   7   4 28805.0 144.877  -2
   6  -7  -4 28805.0 144.877   1
   5   7   3 16553.6 111.601  -2
   6  -7  -3 16553.6 111.601   1
   6  -7  -2 3056.60 204.214   1
   5   7   2 8070.69 86.4848  -2
   6  -7  -2 8070.69 86.4848   1
  -6  -7   1 8771.63 328.385   1
   6   7   1 41182.7 170.403  -2
   6  -7  -1 41182.7 170.403   1
   6   7   0 3487.83 90.4994  -2
   6  -7   0 3487.83 90.4994   1
   6  -7   1 99345.1 519.870   1
  -6   7   1 118702. 360.619  -2
  -6  -7  -1 118702. 360.619   1
  -6  -7  -2 2087.64 217.267   1
  -7   7   2 2787.94 85.8403  -2
  -6  -7  -2 2787.94 85.8403   1
  -7   7   3 8900.58 132.089  -2
  -6  -7  -3 8900.58 132.089   1
  -7   7   4 2655.34 109.662  -2
  -6  -7  -4 2655.34 109.662   1
  -8   7   5 20120.8 217.394  -2
  -6  -7  -5 20120.8 217.394   1
  -8   7   6 1426.74 97.8923  -2
  -6  -7  -6 1426.74 97.8923   1
  -8   7   7 35930.7 239.545  -2
  -6  -7  -7 35930.7 239.545   1
  -9   7   8 13860.2 164.701  -2
  -6  -7  -8 13860.2 164.701   1
  -9   7   9 30911.6 262.261  -2
  -6  -7  -9 30911.6 262.261   1
  -9   7  10 1055.63 98.0109  -2
  -6  -7 -10 1055.63 98.0109   1
 -10   7  11 6109.80 194.997  -2
  -6  -7 -11 6109.80 194.997   1
 -10   7  12 978.463 106.475  -2
  -6  -7 -12 978.463 106.475   1
  -6   7 -13 2836.92 178.469   1
 -10   7  13 2917.51 167.316  -2
  -6  -7 -13 2917.51 167.316   1
 -11   7  14 3888.43 144.447  -2
  -6  -7 -14 3888.43 144.447   1
 -11  -7  15 43560.4 475.837  -2
  -6   7 -15 43560.4 475.837   1
  -6   7 -16 14924.6 340.614   1
 -11   7  16 13433.8 398.221  -2
  -6  -7 -16 13433.8 398.221   1
 -12  -7  17 4961.13 133.944  -2
  -6   7 -17 4961.13 133.944   1
 -12  -7  18 352.691 98.2676  -2
  -6   7 -18 352.691 98.2676   1
  -6   7 -19 7131.72 231.594   1
 -12   7  19 8201.34 216.139  -2
  -6  -7 -19 8201.34 216.139   1
 -13  -7  20 665.775 129.347  -2
  -6   7 -20 665.775 129.347   1
 -13  -7  21 24791.7 268.319  -2
  -6   7 -21 24791.7 268.319   1
   6  -7  22 338.851 64.5378   1
 -13  -7  22 419.252 150.927  -2
  -6   7 -22 419.252 150.927   1
  -2  -8  23 3076.31 110.639  -2
   6   8 -23 3076.31 110.639   1
  -1  -8  22 13987.4 134.555  -2
   6   8 -22 13987.4 134.555   1
   1   8 -21 4425.08 117.515  -2
  -6  -8  21 4425.08 117.515   1
  -1  -8  20 4287.84 123.347  -2
   6   8 -20 4287.84 123.347   1
   0  -8  19 9535.67 147.509  -2
   6   8 -19 9535.67 147.509   1
   0   8  18 11323.6 198.758  -2
   6  -8 -18 11323.6 198.758   1
   0  -8  17 9691.14 253.738  -2
   6   8 -17 9691.14 253.738   1
   1  -8  16 43290.2 546.926  -2
   6   8 -16 43290.2 546.926   1
   1  -8  15 5066.27 241.626  -2
   6   8 -15 5066.27 241.626   1
   1   8  14 16659.8 285.116  -2
   6  -8 -14 16659.8 285.116   1
   2  -8  13 342.634 116.514  -2
   6   8 -13 342.634 116.514   1
   2   8  12 12055.9 191.205  -2
   6  -8 -12 12055.9 191.205   1
   2  -8  11 2633.68 110.239  -2
   6   8 -11 2633.68 110.239   1
  -3   8 -10 60480.0 293.782  -2
  -6  -8  10 60480.0 293.782   1
   3   8   9 8861.10 151.005  -2
   6  -8  -9 8861.10 151.005   1
   3   8   8 23289.6 210.769  -2
   6  -8  -8 23289.6 210.769   1
   4   8   7 4446.34 109.414  -2
   6  -8  -7 4446.34 109.414   1
   4   8   6 886.858 74.6129  -2
   6  -8  -6 886.858 74.6129   1
   4   8   5 2024.68 97.5446  -2
   6  -8  -5 2024.68 97.5446   1
  -6  -8   4 4360.38 265.157   1
   5   8   4 5007.82 98.7524  -2
   6  -8  -4 5007.82 98.7524   1
  -5   8  -3 268.351 50.8185  -2
  -6  -8   3 268.351 50.8185   1
   5   8   2 30918.1 171.922  -2
   6  -8  -2 30918.1 171.922   1
   6   8   1 3359.53 86.9252  -2
   6  -8  -1 3359.53 86.9252   1
   6   8   0 7843.53 122.984  -2
   6  -8   0 7843.53 122.984   1
   6  -8   1 1743.87 131.964   1
  -6   8   1 2906.03 123.421  -2
  -6  -8  -1 2906.03 123.421   1
   7   8  -2 11171.5 152.822  -2
   6  -8   2 11171.5 152.822   1
   7   8  -3 10531.5 192.592  -2
   6  -8   3 10531.5 192.592   1
  -7   8   4 36253.1 277.934  -2
  -6  -8  -4 36253.1 277.934   1
  -8   8   5 1067.06 130.404  -2
  -6  -8  -5 1067.06 130.404   1
  -8   8   6 31853.1 398.230  -2
  -6  -8  -6 31853.1 398.230   1
   8   8  -7 4270.43 179.832  -2
   6  -8   7 4270.43 179.832   1
   9   8  -8 2301.99 168.120  -2
   6  -8   8 2301.99 168.120   1
   9   8  -9 20196.7 330.510  -2
   6  -8   9 20196.7 330.510   1
   9   8 -10 31137.0 306.839  -2
   6  -8  10 31137.0 306.839   1
  10   8 -11 2406.10 161.132  -2
   6  -8  11 2406.10 161.132   1
 -10   8  12 40771.4 472.834  -2
  -6  -8 -12 40771.4 472.834   1
 -10   8  13 1631.10 179.003  -2
  -6  -8 -13 1631.10 179.003   1
  11   8 -14 9067.36 420.802  -2
   6  -8  14 9067.36 420.802   1
 -11  -8  15 540.001 117.496  -2
  -6   8 -15 540.001 117.496   1
  11   8 -16 19844.3 222.614  -2
   6  -8  16 19844.3 222.614   1
  12   8 -17 1262.47 108.005  -2
   6  -8  17 1262.47 108.005   1
 -12   8  18 24096.0 261.822  -2
  -6  -8 -18 24096.0 261.822   1
  -6  -8 -19 1113.09 113.676   1
  12   8 -19 1657.33 144.138  -2
   6  -8  19 1657.33 144.138   1
 -13  -8  20 11388.6 216.553  -2
  -6   8 -20 11388.6 216.553   1
 -13  -8  21 1284.42 165.006  -2
  -6   8 -21 1284.42 165.006   1
   6   9 -22 629.373 93.5848   1
  -1  -9  21 8489.96 182.260  -2
   6   9 -21 8489.96 182.260   1
  -1   9  20 3310.49 118.877  -2
   6  -9 -20 3310.49 118.877   1
   0   9 -19 18507.0 198.724  -2
  -6  -9  19 18507.0 198.724   1
   0  -9  18 3713.85 146.831  -2
   6   9 -18 3713.85 146.831   1
   0   9  17 11824.2 213.996  -2
   6  -9 -17 11824.2 213.996   1
   1  -9  16 1860.58 125.968  -2
   6   9 -16 1860.58 125.968   1
   1  -9  15 24495.9 323.509  -2
   6   9 -15 24495.9 323.509   1
  -1   9 -14 7321.98 374.339  -2
  -6  -9  14 7321.98 374.339   1
   2   9  12 10600.3 291.456  -2
   6  -9 -12 10600.3 291.456   1
   2  -9  11 22985.8 258.566  -2
   6   9 -11 22985.8 258.566   1
   3   9  10 1277.72 100.435  -2
   6  -9 -10 1277.72 100.435   1
   3  -9   9 17824.6 205.290  -2
   6   9  -9 17824.6 205.290   1
   3  -9   8 30652.5 234.347  -2
   6   9  -8 30652.5 234.347   1
   4   9   7 17412.4 162.736  -2
   6  -9  -7 17412.4 162.736   1
   4   9   6 29018.0 230.736  -2
   6  -9  -6 29018.0 230.736   1
   4   9   5 24461.5 181.661  -2
   6  -9  -5 24461.5 181.661   1
   5   9   4 6277.03 120.371  -2
   6  -9  -4 6277.03 120.371   1
  -5   9  -3 44111.3 260.876  -2
  -6  -9   3 44111.3 260.876   1
   5   9   2 17201.7 158.982  -2
   6  -9  -2 17201.7 158.982   1
  -6   9  -1 36028.2 209.260  -2
  -6  -9   1 36028.2 209.260   1
   6   9   0 7648.33 143.762  -2
   6  -9   0 7648.33 143.762   1
  -6   9   1 55631.7 293.921  -2
  -6  -9  -1 55631.7 293.921   1
   7   9  -2 6901.13 151.880  -2
   6  -9   2 6901.13 151.880   1
  -7   9   3 57231.9 446.645  -2
  -6  -9  -3 57231.9 446.645   1
  -7   9   4 1330.60 149.803  -2
  -6  -9  -4 1330.60 149.803   1
  -8   9   5 3919.63 188.469  -2
  -6  -9  -5 3919.63 188.469   1
  -8   9   6 2124.62 180.901  -2
  -6  -9  -6 2124.62 180.901   1
  -8   9   7 53112.3 426.395  -2
  -6  -9  -7 53112.3 426.395   1
   9   9  -8 4359.82 188.230  -2
   6  -9   8 4359.82 188.230   1
   9   9  -9 5072.53 266.776  -2
   6  -9   9 5072.53 266.776   1
  -9  -9  10 14034.7 331.115  -2
  -6   9 -10 14034.7 331.115   1
  10   9 -11 1202.39 317.803  -2
   6  -9  11 1202.39 317.803   1
  10   9 -12 1345.11 312.431  -2
   6  -9  12 1345.11 312.431   1
 -10  -9  13 18623.2 288.468  -2
  -6   9 -13 18623.2 288.468   1
 -11  -9  14 6098.44 190.801  -2
  -6   9 -14 6098.44 190.801   1
 -11  -9  15 7256.09 216.422  -2
  -6   9 -15 7256.09 216.422   1
  11   9 -16 4415.15 158.400  -2
   6  -9  16 4415.15 158.400   1
 -12  -9  17 6371.94 201.645  -2
  -6   9 -17 6371.94 201.645   1
 -12  -9  18 1863.51 143.631  -2
  -6   9 -18 1863.51 143.631   1
 -12  -9  19 2257.37 121.829  -2
  -6   9 -19 2257.37 121.829   1
   0  10 -19 3101.28 119.857  -2
  -6 -10  19 3101.28 119.857   1
   0 -10  18 633.927 91.3789  -2
   6  10 -18 633.927 91.3789   1
   0  10 -17 1755.17 117.309  -2
  -6 -10  17 1755.17 117.309   1
   1 -10  16 30069.2 256.584  -2
   6  10 -16 30069.2 256.584   1
   1  10  15 971.908 91.7902  -2
   6 -10 -15 971.908 91.7902   1
  -1  10 -14 9074.16 158.327  -2
  -6 -10  14 9074.16 158.327   1
  -2  10 -13 1941.23 103.994  -2
  -6 -10  13 1941.23 103.994   1
  -2  10 -12 2356.57 120.366  -2
  -6 -10  12 2356.57 120.366   1
  -2  10 -11 825.116 121.220  -2
  -6 -10  11 825.116 121.220   1
  -3  10 -10 15807.4 456.784  -2
  -6 -10  10 15807.4 456.784   1
  -3  10  -9 10350.7 338.045  -2
  -6 -10   9 10350.7 338.045   1
   3  10   8 4460.60 143.306  -2
   6 -10  -8 4460.60 143.306   1
   4  10   7 7582.30 147.548  -2
   6 -10  -7 7582.30 147.548   1
   4  10   6 1130.95 120.739  -2
   6 -10  -6 1130.95 120.739   1
   4  10   5 9373.58 157.903  -2
   6 -10  -5 9373.58 157.903   1
   5  10   4 8866.69 156.305  -2
   6 -10  -4 8866.69 156.305   1
   5  10   3 10829.5 144.358  -2
   6 -10  -3 10829.5 144.358   1
  -5  10  -2 40125.0 254.562  -2
  -6 -10   2 40125.0 254.562   1
   6  10   1 5258.61 135.532  -2
   6 -10  -1 5258.61 135.532   1
   6  10   0 325.145 98.2891  -2
   6 -10   0 325.145 98.2891   1
  -6  10   1 2127.60 119.123  -2
  -6 -10  -1 2127.60 119.123   1
   7  10  -2 4942.36 130.918  -2
   6 -10   2 4942.36 130.918   1
   7  10  -3 332.155 67.5929  -2
   6 -10   3 332.155 67.5929   1
   7  10  -4 17571.6 229.964  -2
   6 -10   4 17571.6 229.964   1
  -8  10   5 1089.95 137.290  -2
  -6 -10  -5 1089.95 137.290   1
   8  10  -6 18288.1 322.795  -2
   6 -10   6 18288.1 322.795   1
   8  10  -7 18692.1 408.210  -2
   6 -10   7 18692.1 408.210   1
   9  10  -8 2820.97 284.360  -2
   6 -10   8 2820.97 284.360   1
   9  10  -9 888.452 218.159  -2
   6 -10   9 888.452 218.159   1
  -9  10  10 7815.42 228.129  -2
  -6 -10 -10 7815.42 228.129   1
  10  10 -11 6201.85 162.023  -2
   6 -10  11 6201.85 162.023   1
 -10 -10  12 14286.6 269.579  -2
  -6  10 -12 14286.6 269.579   1
 -10 -10  13 2796.71 146.252  -2
  -6  10 -13 2796.71 146.252   1
 -11 -10  14 6776.94 173.724  -2
  -6  10 -14 6776.94 173.724   1
 -11 -10  15 152.431 101.771  -2
  -6  10 -15 152.431 101.771   1
 -11 -10  16 9904.37 138.630  -2
  -6  10 -16 9904.37 138.630   1
 -12 -10  17 1210.79 89.3070  -2
  -6  10 -17 1210.79 89.3070   1
   0  11 -17 2203.70 186.310  -2
  -6 -11  17 2203.70 186.310   1
  -1  11 -16 1957.70 203.234  -2
  -6 -11  16 1957.70 203.234   1
  -1  11 -15 3122.87 158.820  -2
  -6 -11  15 3122.87 158.820   1
  -1  11 -14 2136.01 163.338  -2
  -6 -11  14 2136.01 163.338   1
  -2  11 -13 8991.49 176.615  -2
  -6 -11  13 8991.49 176.615   1
  -2  11 -12 8328.36 204.139  -2
  -6 -11  12 8328.36 204.139   1
  -2  11 -11 9960.04 185.988  -2
  -6 -11  11 9960.04 185.988   1
  -3  11 -10 137.951 98.2399  -2
  -6 -11  10 137.951 98.2399   1
  -3  11  -9 3788.17 162.364  -2
  -6 -11   9 3788.17 162.364   1
  -3  11  -8 16700.2 252.936  -2
  -6 -11   8 16700.2 252.936   1
  -4  11  -7 19957.5 243.335  -2
  -6 -11   7 19957.5 243.335   1
  -4  11  -6 3679.42 144.449  -2
  -6 -11   6 3679.42 144.449   1
   4  11   5 32850.7 293.439  -2
   6 -11  -5 32850.7 293.439   1
  -5  11  -4 143.738 139.938  -2
  -6 -11   4 143.738 139.938   1
   5  11   3 1659.32 217.893  -2
   6 -11  -3 1659.32 217.893   1
  -5  11  -2 614.641 340.806  -2
  -6 -11   2 614.641 340.806   1
  -6  11  -1 15295.9 416.655  -2
  -6 -11   1 15295.9 416.655   1
  -6  11   0 1813.45 312.965  -2
  -6 -11   0 1813.45 312.965   1
  -6  11   1 29459.7 617.380  -2
  -6 -11  -1 29459.7 617.380   1
  -7  11   2 5112.11 205.370  -2
  -6 -11  -2 5112.11 205.370   1
  -7  11   3 4553.82 162.347  -2
  -6 -11  -3 4553.82 162.347   1
  -7  11   4 795.713 119.982  -2
  -6 -11  -4 795.713 119.982   1
   8  11  -5 7586.48 165.238  -2
   6 -11   5 7586.48 165.238   1
   8  11  -6 18778.8 248.205  -2
   6 -11   6 18778.8 248.205   1
   8  11  -7 14889.9 202.490  -2
   6 -11   7 14889.9 202.490   1
   9  11  -8 14506.9 203.949  -2
   6 -11   8 14506.9 203.949   1
   9  11  -9 7368.04 180.758  -2
   6 -11   9 7368.04 180.758   1
   9  11 -10 10266.6 166.046  -2
   6 -11  10 10266.6 166.046   1
  10  11 -11 2866.69 117.008  -2
   6 -11  11 2866.69 117.008   1
  10  11 -12 1517.19 123.704  -2
   6 -11  12 1517.19 123.704   1
  10  11 -13 1288.46 104.830  -2
   6 -11  13 1288.46 104.830   1
  11  11 -14 2924.47 119.186  -2
   6 -11  14 2924.47 119.186   1
  11  11 -15 16839.7 200.489  -2
   6 -11  15 16839.7 200.489   1
  -1  12 -14 6581.04 234.106  -2
  -6 -12  14 6581.04 234.106   1
  -2  12 -13 929.973 181.640  -2
  -6 -12  13 929.973 181.640   1
  -2  12 -12 6210.28 181.206  -2
  -6 -12  12 6210.28 181.206   1
  -2  12 -11 4970.13 185.205  -2
  -6 -12  11 4970.13 185.205   1
  -3  12 -10 10560.6 154.513  -2
  -6 -12  10 10560.6 154.513   1
  -3  12  -9 1119.06 97.1387  -2
  -6 -12   9 1119.06 97.1387   1
  -3  12  -8 4280.15 127.496  -2
  -6 -12   8 4280.15 127.496   1
  -4  12  -7 3267.86 119.773  -2
  -6 -12   7 3267.86 119.773   1
  -4  12  -6 3329.23 147.605  -2
  -6 -12   6 3329.23 147.605   1
  -4  12  -5 1083.42 130.125  -2
  -6 -12   5 1083.42 130.125   1
  -5  12  -4 6667.34 203.390  -2
  -6 -12   4 6667.34 203.390   1
  -5  12  -3 2864.01 148.494  -2
  -6 -12   3 2864.01 148.494   1
  -5  12  -2 2577.25 146.351  -2
  -6 -12   2 2577.25 146.351   1
  -6  12  -1 1088.87 130.467  -2
  -6 -12   1 1088.87 130.467   1
   6  12   0 7980.96 198.198  -2
   6 -12   0 7980.96 198.198   1
  -6  12   1 257.257 81.5091  -2
  -6 -12  -1 257.257 81.5091   1
  -7  12   2 263.348 80.6741  -2
  -6 -12  -2 263.348 80.6741   1
   7  12  -3 4857.12 169.306  -2
   6 -12   3 4857.12 169.306   1
   7  12  -4 22248.6 242.442  -2
   6 -12   4 22248.6 242.442   1
   8  12  -5 5768.26 148.187  -2
   6 -12   5 5768.26 148.187   1
   8  12  -6 10771.9 212.013  -2
   6 -12   6 10771.9 212.013   1
   8  12  -7 2880.20 131.825  -2
   6 -12   7 2880.20 131.825   1
   9  12  -8 456.437 81.7145  -2
   6 -12   8 456.437 81.7145   1
   9  12  -9 2373.95 117.920  -2
   6 -12   9 2373.95 117.920   1
   9  12 -10 9986.59 171.551  -2
   6 -12  10 9986.59 171.551   1
  10  12 -11 2831.30 110.930  -2
   6 -12  11 2831.30 110.930   1
  10  12 -12 3952.00 147.223  -2
   6 -12  12 3952.00 147.223   1
  -4  13  -6 2664.75 227.863  -2
  -6 -13   6 2664.75 227.863   1
  -4  13  -5 8020.09 307.793  -2
  -6 -13   5 8020.09 307.793   1
  -5  13  -4 8674.43 311.061  -2
  -6 -13   4 8674.43 311.061   1
  -5  13  -3 1511.43 245.584  -2
  -6 -13   3 1511.43 245.584   1
  -5  13  -2 445.617 229.590  -2
  -6 -13   2 445.617 229.590   1
  -6  13  -1 9781.92 345.081  -2
  -6 -13   1 9781.92 345.081   1
  -6  13   0 5355.79 333.807  -2
  -6 -13   0 5355.79 333.807   1
   6  13  -1 8899.19 231.850  -2
   6 -13   1 8899.19 231.850   1
   7  13  -2 7656.22 267.233  -2
   6 -13   2 7656.22 267.233   1
   7  13  -3 6301.68 281.666  -2
   6 -13   3 6301.68 281.666   1
   7  13  -4 1471.40 192.479  -2
   6 -13   4 1471.40 192.479   1
   8  13  -5 2269.27 184.691  -2
   6 -13   5 2269.27 184.691   1
   8  13  -6 1493.35 177.227  -2
   6 -13   6 1493.35 177.227   1
   8  13  -7 9750.14 239.921  -2
   6 -13   7 9750.14 239.921   1
   3   0 -28 7503.18 128.114  -2
  -7   0  28 7503.18 128.114   1
   2   0 -26 93425.3 564.401  -2
  -7   0  26 93425.3 564.401   1
   1   0 -24 87658.5 516.424  -2
  -7   0  24 87658.5 516.424   1
  -7   0  22 7642.76 259.085   1
   0   0 -22 17463.7 373.955  -2
  -7   0  22 17463.7 373.955   1
   0   0 -20 107965. 767.150  -2
  -7   0  20 107965. 767.150   1
  -1   0 -18 92235.0 1073.79  -2
  -7   0  18 92235.0 1073.79   1
  -7   0  16 1594.29 100.285   1
   2   0  16 23626.1 370.238  -2
   7   0 -16 23626.1 370.238   1
   2   0  14 22887.8 218.118  -2
   7   0 -14 22887.8 218.118   1
   3   0  12 116625. 451.014  -2
   7   0 -12 116625. 451.014   1
  -7   0  10 131669. 284.320   1
   4   0  10 232772. 975.705  -2
   7   0 -10 232772. 975.705   1
  -7   0   8 2701.06 42.2817   1
   4   0   8 10587.7 176.136  -2
   7   0  -8 10587.7 176.136   1
  -5   0  -6 126157. 208.597  -2
  -7   0   6 126157. 208.597   1
   7   0  -4 4958.79 45.3209   1
  -7   0   2 3697.71 50.1888   1
   7   0   0 74736.5 103.228  -2
   7   0   0 74736.5 103.228   1
   7   0   2 40533.5 94.2575   1
   7   0   4 1813.59 54.1490   1
   9   0  -6 80815.5 391.402  -2
   7   0   6 80815.5 391.402   1
   7   0   8 183838. 556.259   1
 -10   0   8 216327. 1033.94  -2
  -7   0  -8 216327. 1033.94   1
   7   0  10 119500. 579.457   1
  10   0 -10 131771. 922.820  -2
   7   0  10 131771. 922.820   1
 -11   0  12 5128.37 134.195  -2
  -7   0 -12 5128.37 134.195   1
 -12   0  14 12301.3 243.390  -2
  -7   0 -14 12301.3 243.390   1
  -7   0 -16 9431.92 280.111   1
  12   0 -16 21601.3 370.510  -2
   7   0  16 21601.3 370.510   1
  13   0 -18 14013.8 307.852  -2
   7   0  18 14013.8 307.852   1
  14   0 -20 1994.99 135.255  -2
   7   0  20 1994.99 135.255   1
   7   0  22 52539.9 450.173   1
  14   0 -22 62771.8 846.871  -2
   7   0  22 62771.8 846.871   1
  15   0 -24 14293.8 306.361  -2
   7   0  24 14293.8 306.361   1
  16   0 -26 3542.48 105.079  -2
   7   0  26 3542.48 105.079   1
   3   1 -28 1072.52 56.3163  -2
  -7  -1  28 1072.52 56.3163   1
   2   1 -27 9927.77 134.556  -2
  -7  -1  27 9927.77 134.556   1
   2   1 -26 6206.43 118.483  -2
  -7  -1  26 6206.43 118.483   1
   1   1 -25 11969.0 116.635  -2
  -7  -1  25 11969.0 116.635   1
  -1  -1  24 6800.32 122.860  -2
   7   1 -24 6800.32 122.860   1
  -1  -1  23 11423.4 402.340  -2
   7   1 -23 11423.4 402.340   1
   0  -1 -22 954.935 75.5633  -2
  -7   1  22 954.935 75.5633   1
   0   1 -21 8858.60 164.832  -2
  -7  -1  21 8858.60 164.832   1
   0   1  20 8046.57 153.682  -2
   7  -1 -20 8046.57 153.682   1
   7  -1 -19 495.900 99.0611   1
  -1   1 -19 13331.9 195.204  -2
  -7  -1  19 13331.9 195.204   1
   1   1  18 9671.94 162.143  -2
   7  -1 -18 9671.94 162.143   1
   1  -1  17 24268.0 199.395  -2
   7   1 -17 24268.0 199.395   1
   7  -1 -16 7673.41 102.018   1
   2  -1  16 9894.34 211.871  -2
   7   1 -16 9894.34 211.871   1
   2  -1  15 36281.3 212.956  -2
   7   1 -15 36281.3 212.956   1
   2  -1  14 17163.4 123.185  -2
   7   1 -14 17163.4 123.185   1
  -7  -1  13 32233.7 202.162   1
   3  -1  13 33810.6 211.966  -2
   7   1 -13 33810.6 211.966   1
   3  -1  12 20212.3 139.822  -2
   7   1 -12 20212.3 139.822   1
   7  -1 -11 13285.5 230.582   1
   3   1  11 17167.1 113.752  -2
   7  -1 -11 17167.1 113.752   1
   7   1 -10 28504.8 109.028   1
   4   1  10 41677.5 280.036  -2
   7  -1 -10 41677.5 280.036   1
  -4  -1  -9 223365. 302.601  -2
  -7   1   9 223365. 302.601   1
  -7   1   8 588.358 23.3905   1
   4  -1   8 3134.57 73.5537  -2
   7   1  -8 3134.57 73.5537   1
  -7   1   7 110339. 128.098   1
   5   1   7 116162. 607.743  -2
   7  -1  -7 116162. 607.743   1
   5   1   6 78701.9 108.042  -2
   7  -1  -6 78701.9 108.042   1
   7  -1  -5 28499.6 82.9821   1
   5  -1   5 47641.2 277.636  -2
   7   1  -5 47641.2 277.636   1
   7  -1  -4 23305.5 71.3533   1
   6   1   4 30472.2 332.815  -2
   7  -1  -4 30472.2 332.815   1
   6  -1   3 224468. 273.032  -2
   7   1  -3 224468. 273.032   1
   7  -1  -2 49118.6 92.5442   1
   7  -1  -1 133205. 170.392   1
   7   1   0 1772.95 21.2226  -2
   7  -1   0 1772.95 21.2226   1
   7  -1   1 7532.79 46.5705   1
  -7   1  -2 4138.64 43.0136   1
   8   1  -2 7660.03 259.637  -2
   7  -1   2 7660.03 259.637   1
   8  -1  -3 146194. 171.415  -2
   7   1   3 146194. 171.415   1
  -7   1  -4 55.6930 25.1393   1
  -7   1  -5 16008.3 143.504   1
   9  -1  -5 24550.9 110.920  -2
   7   1   5 24550.9 110.920   1
  -9  -1   6 24244.8 128.924  -2
  -7   1  -6 24244.8 128.924   1
  -7  -1  -7 58483.5 188.826   1
   9  -1  -7 170922. 834.625  -2
   7   1   7 170922. 834.625   1
  -7   1  -8 104.426 57.4453   1
 -10   1   8 192.247 154.526  -2
  -7  -1  -8 192.247 154.526   1
 -10   1   9 15187.6 171.565  -2
  -7  -1  -9 15187.6 171.565   1
  -7  -1 -10 869.765 61.5293   1
  10   1 -10 2139.94 176.529  -2
   7  -1  10 2139.94 176.529   1
 -11  -1  11 104345. 306.091  -2
  -7   1 -11 104345. 306.091   1
 -11  -1  12 11043.2 131.545  -2
  -7   1 -12 11043.2 131.545   1
  -7  -1 -13 71446.9 341.734   1
  11  -1 -13 85192.9 414.259  -2
   7   1  13 85192.9 414.259   1
 -12   1  14 10078.2 160.283  -2
  -7  -1 -14 10078.2 160.283   1
 -12  -1  15 36797.5 329.994  -2
  -7   1 -15 36797.5 329.994   1
  -7  -1 -16 1611.02 97.6902   1
  12   1 -16 2404.68 152.345  -2
   7  -1  16 2404.68 152.345   1
 -13  -1  17 14050.6 193.253  -2
  -7   1 -17 14050.6 193.253   1
 -13  -1  18 4135.96 131.546  -2
  -7   1 -18 4135.96 131.546   1
  -7   1 -19 54982.6 395.173   1
  13   1 -19 57213.2 422.294  -2
   7  -1  19 57213.2 422.294   1
 -14   1  20 4059.32 109.973  -2
  -7  -1 -20 4059.32 109.973   1
 -14   1  21 18449.2 392.117  -2
  -7  -1 -21 18449.2 392.117   1
  -7  -1 -22-2.48740 72.2885   1
  14   1 -22 742.516 182.282  -2
   7  -1  22 742.516 182.282   1
 -15  -1  23 32456.0 246.354  -2
  -7   1 -23 32456.0 246.354   1
 -15  -1  24 202.083 104.348  -2
  -7   1 -24 202.083 104.348   1
  -7  -1 -25 15072.6 180.123   1
 -15   1  25 12376.3 247.564  -2
  -7  -1 -25 12376.3 247.564   1
 -16   1  26 61.9479 59.0824  -2
  -7  -1 -26 61.9479 59.0824   1
   3   2 -28 14641.5 151.843  -2
  -7  -2  28 14641.5 151.843   1
   2   2 -27 456.673 32.5514  -2
  -7  -2  27 456.673 32.5514   1
  -2  -2  26 20679.4 184.274  -2
   7   2 -26 20679.4 184.274   1
   7   2 -25 419.971 129.601   1
   1   2 -25 861.269 63.4684  -2
  -7  -2  25 861.269 63.4684   1
   1   2 -24 48259.7 273.502  -2
  -7  -2  24 48259.7 273.502   1
  -1  -2  23 280.525 188.242  -2
   7   2 -23 280.525 188.242   1
   7  -2 -22 3514.08 139.117   1
   0  -2 -22 13130.9 180.894  -2
  -7   2  22 13130.9 180.894   1
   0   2 -21 702.987 62.7267  -2
  -7  -2  21 702.987 62.7267   1
   0  -2  20 72115.6 371.072  -2
   7   2 -20 72115.6 371.072   1
   7  -2 -19 722.740 148.864   1
   1  -2  19 2031.73 85.5583  -2
   7   2 -19 2031.73 85.5583   1
  -1  -2 -18 83363.3 396.920  -2
  -7   2  18 83363.3 396.920   1
   1   2  17 163.110 56.2792  -2
   7  -2 -17 163.110 56.2792   1
  -7  -2  16 485.306 58.3417   1
   2  -2  16 7447.85 164.337  -2
   7   2 -16 7447.85 164.337   1
   2  -2  15 1521.47 65.2625  -2
   7   2 -15 1521.47 65.2625   1
   2   2  14 27598.1 153.355  -2
   7  -2 -14 27598.1 153.355   1
  -7  -2  13 5486.08 82.4474   1
   3  -2  13 9592.50 307.819  -2
   7   2 -13 9592.50 307.819   1
  -3   2 -12 96369.2 399.293  -2
  -7  -2  12 96369.2 399.293   1
  -3   2 -11 6663.12 81.4832  -2
  -7  -2  11 6663.12 81.4832   1
   7  -2 -10 96509.7 231.672   1
   4   2  10 156133. 576.151  -2
   7  -2 -10 156133. 576.151   1
   4  -2   9 11631.6 80.6355  -2
   7   2  -9 11631.6 80.6355   1
  -7  -2   8 24421.2 106.924   1
   4  -2   8 51513.0 192.336  -2
   7   2  -8 51513.0 192.336   1
   7   2  -7 10546.4 49.4688   1
   5  -2   6 143884. 184.486  -2
   7   2  -6 143884. 184.486   1
  -7  -2   5 56906.7 104.403   1
   5   2   5 60274.7 139.245  -2
   7  -2  -5 60274.7 139.245   1
   7   2  -4 163807. 163.593   1
   6   2   4 183941. 344.986  -2
   7  -2  -4 183941. 344.986   1
   6  -2   3 22132.6 57.8321  -2
   7   2  -3 22132.6 57.8321   1
   7  -2  -2 16840.4 54.2047   1
   6   2   2 20692.3 198.173  -2
   7  -2  -2 20692.3 198.173   1
  -7  -2   1 121245. 144.933   1
   7   2   1 135473. 631.109  -2
   7  -2  -1 135473. 631.109   1
   7   2   0 106985. 95.5680  -2
   7  -2   0 106985. 95.5680   1
   7   2   1 33003.4 91.4549   1
   7   2  -1 63754.9 340.461  -2
   7  -2   1 63754.9 340.461   1
  -7   2  -2 104106. 183.168   1
   8   2  -2 79582.9 175.486  -2
   7  -2   2 79582.9 175.486   1
  -8  -2   3 49522.2 88.5640  -2
  -7   2  -3 49522.2 88.5640   1
   7   2   4 19881.1 98.1903   1
   8  -2  -4 21544.2 212.776  -2
   7   2   4 21544.2 212.776   1
   7   2   5 37570.8 254.382   1
   9  -2  -5 61659.2 161.657  -2
   7   2   5 61659.2 161.657   1
  -9   2   6 7115.39 68.0597  -2
  -7  -2  -6 7115.39 68.0597   1
   7   2   7 53522.3 171.974   1
   9  -2  -7 63524.9 263.113  -2
   7   2   7 63524.9 263.113   1
  -7  -2  -8 57651.5 250.651   1
  10  -2  -8 87746.9 316.312  -2
   7   2   8 87746.9 316.312   1
 -10   2   9 661.049 52.9429  -2
  -7  -2  -9 661.049 52.9429   1
  -7   2 -10 58846.0 377.308   1
  10   2 -10 77441.1 500.905  -2
   7  -2  10 77441.1 500.905   1
  11  -2 -11 3357.59 83.5781  -2
   7   2  11 3357.59 83.5781   1
  11  -2 -12 1427.77 73.4174  -2
   7   2  12 1427.77 73.4174   1
   7  -2  13 669.087 72.3023   1
 -11   2  13 1679.65 104.912  -2
  -7  -2 -13 1679.65 104.912   1
 -12   2  14 93270.5 334.955  -2
  -7  -2 -14 93270.5 334.955   1
 -12   2  15 1600.70 101.761  -2
  -7  -2 -15 1600.70 101.761   1
  -7  -2 -16 39268.1 397.405   1
  12   2 -16 42470.0 356.986  -2
   7  -2  16 42470.0 356.986   1
  13  -2 -17 660.750 90.0381  -2
   7   2  17 660.750 90.0381   1
 -13  -2  18 6641.02 172.522  -2
  -7   2 -18 6641.02 172.522   1
   7  -2  19 188.900 96.2472   1
  13   2 -19 1201.15 129.827  -2
   7  -2  19 1201.15 129.827   1
   7   2  20 14001.3 435.904   1
  14   2 -20 17042.1 250.974  -2
   7  -2  20 17042.1 250.974   1
 -14  -2  21 192.827 79.4269  -2
  -7   2 -21 192.827 79.4269   1
  -7   2 -22 4958.84 125.944   1
  14  -2 -22 9596.56 267.781  -2
   7   2  22 9596.56 267.781   1
  15  -2 -23 47.3603 91.6501  -2
   7   2  23 47.3603 91.6501   1
  15  -2 -24 8653.65 215.911  -2
   7   2  24 8653.65 215.911   1
  -7   2 -25 666.404 62.4075   1
 -16  -2  26 1777.87 66.4636  -2
  -7   2 -26 1777.87 66.4636   1
   2  -3 -28 1377.15 98.0135  -2
  -7   3  28 1377.15 98.0135   1
   2   3 -27 5747.67 118.521  -2
  -7  -3  27 5747.67 118.521   1
  -2  -3  26 830.937 89.8944  -2
   7   3 -26 830.937 89.8944   1
  -7  -3  25 3398.99 69.7076   1
  -1   3  25 5614.67 231.652  -2
   7  -3 -25 5614.67 231.652   1
   1   3 -24 3688.80 95.0530  -2
  -7  -3  24 3688.80 95.0530   1
  -1  -3  23 29172.3 215.045  -2
   7   3 -23 29172.3 215.045   1
   0   3 -22 382.915 117.612  -2
  -7  -3  22 382.915 117.612   1
   0   3  21 50707.7 290.524  -2
   7  -3 -21 50707.7 290.524   1
   0  -3  20 1602.41 76.9423  -2
   7   3 -20 1602.41 76.9423   1
   7  -3 -19 13108.9 223.831   1
   1  -3  19 29689.9 204.508  -2
   7   3 -19 29689.9 204.508   1
   1  -3  18 2905.39 92.8118  -2
   7   3 -18 2905.39 92.8118   1
   1  -3  17 7648.90 113.345  -2
   7   3 -17 7648.90 113.345   1
   7  -3 -16 26678.3 211.684   1
   2  -3  16 30702.0 228.600  -2
   7   3 -16 30702.0 228.600   1
   2  -3  15 80146.9 342.550  -2
   7   3 -15 80146.9 342.550   1
   2   3  14 10178.9 107.620  -2
   7  -3 -14 10178.9 107.620   1
   7  -3 -13 27854.6 194.351   1
   3  -3  13 34385.5 243.803  -2
   7   3 -13 34385.5 243.803   1
   3  -3  12 6322.96 97.2518  -2
   7   3 -12 6322.96 97.2518   1
   3   3  11 27502.6 139.463  -2
   7  -3 -11 27502.6 139.463   1
  -7  -3  10 1219.09 48.4491   1
   4  -3  10 3820.93 135.068  -2
   7   3 -10 3820.93 135.068   1
   4   3   9 150502. 398.688  -2
   7  -3  -9 150502. 398.688   1
  -7   3   8 15883.2 181.686   1
   4   3   8 25588.1 124.082  -2
   7  -3  -8 25588.1 124.082   1
   7   3  -7 82200.0 164.698   1
   5   3   7 85176.8 225.119  -2
   7  -3  -7 85176.8 225.119   1
  -5   3  -6 21127.3 73.4614  -2
  -7  -3   6 21127.3 73.4614   1
   7  -3  -5 2664.38 42.8863   1
   5   3   5 66214.3 121.610  -2
   7  -3  -5 66214.3 121.610   1
   7  -3  -4 346.224 30.4375   1
   6   3   4 612.439 44.3057  -2
   7  -3  -4 612.439 44.3057   1
  -6  -3  -3 11348.7 73.3071  -2
  -7   3   3 11348.7 73.3071   1
  -7  -3   2 6471.43 59.5343   1
   6   3   2 7071.29 68.1536  -2
   7  -3  -2 7071.29 68.1536   1
  -7  -3   1 71246.9 112.786   1
   7   3   1 82784.9 275.097  -2
   7  -3  -1 82784.9 275.097   1
   7  -3   0 468.404 17.1250  -2
   7   3   0 468.404 17.1250   1
  -7  -3  -1 25701.7 85.2337   1
  -7   3   1 52558.9 171.909  -2
  -7  -3  -1 52558.9 171.909   1
  -7   3  -2 7300.05 76.4424   1
   8   3  -2 13153.9 66.0643  -2
   7  -3   2 13153.9 66.0643   1
   8  -3  -3 24253.2 73.3723  -2
   7   3   3 24253.2 73.3723   1
  -7   3  -4 4500.85 101.570   1
  -8   3   4 4635.54 64.2546  -2
  -7  -3  -4 4635.54 64.2546   1
  -7   3  -5 27778.7 318.001   1
  -9   3   5 38486.9 121.770  -2
  -7  -3  -5 38486.9 121.770   1
  -9   3   6 55128.1 133.918  -2
  -7  -3  -6 55128.1 133.918   1
  -7  -3  -7 5004.45 73.5045   1
  -9   3   7 11688.2 130.613  -2
  -7  -3  -7 11688.2 130.613   1
  -7   3  -8 10642.3 129.432   1
 -10   3   8 21958.3 161.603  -2
  -7  -3  -8 21958.3 161.603   1
  10   3  -9 25548.4 232.603  -2
   7  -3   9 25548.4 232.603   1
  -7   3 -10 7843.75 151.484   1
  10   3 -10 8790.33 155.325  -2
   7  -3  10 8790.33 155.325   1
 -11  -3  11 47113.1 215.378  -2
  -7   3 -11 47113.1 215.378   1
  11  -3 -12 4190.68 127.708  -2
   7   3  12 4190.68 127.708   1
   7  -3  13 22582.1 305.121   1
 -11   3  13 32706.5 247.676  -2
  -7  -3 -13 32706.5 247.676   1
 -12   3  14 5549.40 119.865  -2
  -7  -3 -14 5549.40 119.865   1
  12   3 -15 43918.5 293.601  -2
   7  -3  15 43918.5 293.601   1
   7  -3  16 1392.35 154.008   1
  12  -3 -16 1489.07 129.305  -2
   7   3  16 1489.07 129.305   1
  13  -3 -17 64887.5 355.295  -2
   7   3  17 64887.5 355.295   1
  13   3 -18 9115.78 192.315  -2
   7  -3  18 9115.78 192.315   1
  -7   3 -19 53714.7 489.764   1
 -13  -3  19 56794.6 481.810  -2
  -7   3 -19 56794.6 481.810   1
 -14  -3  20 473.121 148.206  -2
  -7   3 -20 473.121 148.206   1
 -14  -3  21 8347.94 211.370  -2
  -7   3 -21 8347.94 211.370   1
   7   3  22 642.770 90.2867   1
 -14  -3  22 441.956 102.841  -2
  -7   3 -22 441.956 102.841   1
  15  -3 -23 10811.9 181.384  -2
   7   3  23 10811.9 181.384   1
 -15   3  24 1490.58 119.880  -2
  -7  -3 -24 1490.58 119.880   1
   7   3  25 23118.9 153.483   1
   2  -4 -27 626.556 75.5168  -2
  -7   4  27 626.556 75.5168   1
  -2  -4  26 25100.6 460.382  -2
   7   4 -26 25100.6 460.382   1
  -1   4  25 1179.61 98.9296  -2
   7  -4 -25 1179.61 98.9296   1
  -2  -4  25 1735.42 93.8819  -2
   7   4 -25 1735.42 93.8819   1
  -1   4  24 26634.5 199.910  -2
   7  -4 -24 26634.5 199.910   1
   1   4 -23 5448.77 102.229  -2
  -7  -4  23 5448.77 102.229   1
   7   4 -22 36.9559 149.207   1
   0  -4  21 6184.87 134.054  -2
   7   4 -21 6184.87 134.054   1
   0   4  20 79922.7 349.862  -2
   7  -4 -20 79922.7 349.862   1
   7  -4 -19 940.816 140.593   1
  -1   4 -19 2395.07 101.669  -2
  -7  -4  19 2395.07 101.669   1
  -1   4 -18 33824.6 247.972  -2
  -7  -4  18 33824.6 247.972   1
   1  -4  17 8075.15 121.182  -2
   7   4 -17 8075.15 121.182   1
   7  -4 -16 1892.70 116.607   1
  -2   4 -16 4484.02 110.988  -2
  -7  -4  16 4484.02 110.988   1
   2  -4  15 1346.03 76.4913  -2
   7   4 -15 1346.03 76.4913   1
   2  -4  14 55488.3 244.155  -2
   7   4 -14 55488.3 244.155   1
   7  -4 -13 37884.5 233.333   1
  -3   4 -13 48173.7 317.510  -2
  -7  -4  13 48173.7 317.510   1
   3  -4  12 67953.3 302.567  -2
   7   4 -12 67953.3 302.567   1
  -3   4 -11 4561.21 77.2649  -2
  -7  -4  11 4561.21 77.2649   1
   7   4 -10 22948.3 143.517   1
   4  -4   9 38635.0 210.604  -2
   7   4  -9 38635.0 210.604   1
   4  -4   8 6139.58 174.468  -2
   7   4  -8 6139.58 174.468   1
   7   4  -7 6514.00 124.525   1
   5   4   7 9391.58 188.902  -2
   7  -4  -7 9391.58 188.902   1
   5   4   6 74140.3 224.435  -2
   7  -4  -6 74140.3 224.435   1
  -7  -4   5 8913.15 121.948   1
   5  -4   5 11537.7 74.7403  -2
   7   4  -5 11537.7 74.7403   1
   7   4  -4 35786.7 173.926   1
  -6   4  -4 57736.0 145.303  -2
  -7  -4   4 57736.0 145.303   1
  -6   4  -3 19208.9 94.7563  -2
  -7  -4   3 19208.9 94.7563   1
   7  -4  -2 609.786 47.2428   1
  -6   4  -2 18368.1 84.1436  -2
  -7  -4   2 18368.1 84.1436   1
  -7  -4   1 2557.87 53.5737   1
   7  -4   1 3430.71 50.9349  -2
   7   4  -1 3430.71 50.9349   1
   7   4   0 71493.0 109.020  -2
   7  -4   0 71493.0 109.020   1
   7  -4   1 1855.21 51.8776   1
   7  -4  -1 3079.07 51.2290  -2
   7   4   1 3079.07 51.2290   1
   7  -4   2 135205. 281.185   1
  -8   4   2 178556. 222.246  -2
  -7  -4  -2 178556. 222.246   1
   8  -4  -3 5988.23 51.6159  -2
   7   4   3 5988.23 51.6159   1
  -7   4  -4 14907.6 239.619   1
   8  -4  -4 15097.7 103.238  -2
   7   4   4 15097.7 103.238   1
  -7   4  -5 130.254 77.2809   1
   9  -4  -5 12317.0 109.777  -2
   7   4   5 12317.0 109.777   1
  -9   4   6 9078.39 111.972  -2
  -7  -4  -6 9078.39 111.972   1
  -7   4  -7 1696.84 119.521   1
  -9   4   7 3330.12 92.5246  -2
  -7  -4  -7 3330.12 92.5246   1
  -7   4  -8 48396.8 489.199   1
 -10   4   8 53204.1 228.809  -2
  -7  -4  -8 53204.1 228.809   1
 -10  -4   9 4870.17 120.287  -2
  -7   4  -9 4870.17 120.287   1
  -7   4 -10 33917.3 449.308   1
 -10  -4  10 34121.4 267.174  -2
  -7   4 -10 34121.4 267.174   1
 -11  -4  11 20000.7 183.004  -2
  -7   4 -11 20000.7 183.004   1
 -11   4  12 1551.75 95.8087  -2
  -7  -4 -12 1551.75 95.8087   1
  -7  -4 -13 3253.59 124.287   1
 -11   4  13 4838.18 143.044  -2
  -7  -4 -13 4838.18 143.044   1
 -12   4  14 39667.6 239.580  -2
  -7  -4 -14 39667.6 239.580   1
 -12   4  15 1024.93 120.278  -2
  -7  -4 -15 1024.93 120.278   1
  -7  -4 -16 33234.1 337.720   1
  12   4 -16 40204.0 347.484  -2
   7  -4  16 40204.0 347.484   1
 -13  -4  17 857.689 127.074  -2
  -7   4 -17 857.689 127.074   1
  13   4 -18 7848.15 219.866  -2
   7  -4  18 7848.15 219.866   1
  -7   4 -19 7308.38 275.612   1
 -13  -4  19 8767.67 236.410  -2
  -7   4 -19 8767.67 236.410   1
 -14  -4  20 1116.19 133.067  -2
  -7   4 -20 1116.19 133.067   1
 -14  -4  21 1763.52 120.907  -2
  -7   4 -21 1763.52 120.907   1
  -7   4 -22 31687.7 257.294   1
 -14   4  22 37698.9 614.599  -2
  -7  -4 -22 37698.9 614.599   1
 -15  -4  23 2130.17 93.6890  -2
  -7   4 -23 2130.17 93.6890   1
 -15   4  24 5478.02 128.782  -2
  -7  -4 -24 5478.02 128.782   1
   7  -4  25 154.605 47.0529   1
  -2  -5  26 3485.11 194.525  -2
   7   5 -26 3485.11 194.525   1
  -1   5  25 27613.6 339.640  -2
   7  -5 -25 27613.6 339.640   1
  -2  -5  25 20399.0 242.674  -2
   7   5 -25 20399.0 242.674   1
  -1  -5  24 1650.68 83.3731  -2
   7   5 -24 1650.68 83.3731   1
  -1  -5  23 17652.0 176.377  -2
   7   5 -23 17652.0 176.377   1
   0  -5  22 3658.25 90.9764  -2
   7   5 -22 3658.25 90.9764   1
   0  -5  21 7935.91 373.878  -2
   7   5 -21 7935.91 373.878   1
   0  -5  20 1813.78 102.073  -2
   7   5 -20 1813.78 102.073   1
   7   5 -19 1044.13 185.196   1
   1  -5  19 8549.73 128.013  -2
   7   5 -19 8549.73 128.013   1
  -1   5 -18 355.631 74.1037  -2
  -7  -5  18 355.631 74.1037   1
   1   5  17 20136.7 193.112  -2
   7  -5 -17 20136.7 193.112   1
   2  -5  16 6396.25 110.426  -2
   7   5 -16 6396.25 110.426   1
   2   5  15 49194.6 302.624  -2
   7  -5 -15 49194.6 302.624   1
   2  -5  14 8858.28 128.661  -2
   7   5 -14 8858.28 128.661   1
  -3   5 -13 58778.2 239.784  -2
  -7  -5  13 58778.2 239.784   1
  -3   5 -12 3268.88 98.9501  -2
  -7  -5  12 3268.88 98.9501   1
  -3   5 -11 4738.03 89.0954  -2
  -7  -5  11 4738.03 89.0954   1
   7  -5 -10 365.496 74.7747   1
   4  -5  10 1791.99 81.1979  -2
   7   5 -10 1791.99 81.1979   1
   4  -5   9 89100.9 321.696  -2
   7   5  -9 89100.9 321.696   1
   4  -5   8 6595.81 88.1636  -2
   7   5  -8 6595.81 88.1636   1
   7   5  -7 63843.1 315.696   1
   5   5   7 65403.8 247.792  -2
   7  -5  -7 65403.8 247.792   1
   5   5   6 10140.7 104.439  -2
   7  -5  -6 10140.7 104.439   1
   7  -5  -5 12509.5 288.076   1
   5   5   5 14558.7 102.528  -2
   7  -5  -5 14558.7 102.528   1
   7  -5  -4 53618.1 348.622   1
  -6   5  -4 63148.9 236.795  -2
  -7  -5   4 63148.9 236.795   1
   6  -5   3 73752.9 211.572  -2
   7   5  -3 73752.9 211.572   1
   6   5   2 33212.2 131.158  -2
   7  -5  -2 33212.2 131.158   1
   7   5  -1 72655.9 360.894   1
   7  -5   1 74849.5 196.009  -2
   7   5  -1 74849.5 196.009   1
   7  -5   0 2902.60 48.8930  -2
   7   5   0 2902.60 48.8930   1
   7  -5   1 3622.86 104.895   1
   7   5  -1 26968.1 135.577  -2
   7  -5   1 26968.1 135.577   1
   7  -5   2 19985.6 181.323   1
   8  -5  -2 28022.8 155.958  -2
   7   5   2 28022.8 155.958   1
   8  -5  -3 50442.3 233.822  -2
   7   5   3 50442.3 233.822   1
  -7   5  -4 58.0747 76.0494   1
  -8   5   4 4729.28 102.715  -2
  -7  -5  -4 4729.28 102.715   1
  -9   5   5 30419.2 174.362  -2
  -7  -5  -5 30419.2 174.362   1
  -9   5   6 11789.4 181.930  -2
  -7  -5  -6 11789.4 181.930   1
  -7   5  -7 49483.7 491.084   1
  -9   5   7 102747. 322.391  -2
  -7  -5  -7 102747. 322.391   1
 -10   5   8 1698.22 75.2624  -2
  -7  -5  -8 1698.22 75.2624   1
 -10   5   9 16011.2 154.578  -2
  -7  -5  -9 16011.2 154.578   1
  -7  -5 -10 608.877 71.5725   1
 -10  -5  10 1496.88 92.9407  -2
  -7   5 -10 1496.88 92.9407   1
 -11  -5  11 44424.8 253.518  -2
  -7   5 -11 44424.8 253.518   1
 -11   5  12 10589.3 177.954  -2
  -7  -5 -12 10589.3 177.954   1
  -7   5 -13 79675.4 774.534   1
 -11   5  13 99124.9 412.385  -2
  -7  -5 -13 99124.9 412.385   1
 -12   5  14 17261.0 213.284  -2
  -7  -5 -14 17261.0 213.284   1
 -12   5  15 11278.7 181.039  -2
  -7  -5 -15 11278.7 181.039   1
  -7  -5 -16 35.0595 102.690   1
 -12   5  16 488.885 120.226  -2
  -7  -5 -16 488.885 120.226   1
  13   5 -17 50394.5 364.381  -2
   7  -5  17 50394.5 364.381   1
  13   5 -18 8525.65 221.813  -2
   7  -5  18 8525.65 221.813   1
  -7  -5 -19 41357.8 362.708   1
 -14  -5  20 5867.80 156.722  -2
  -7   5 -20 5867.80 156.722   1
 -14  -5  21 14697.9 234.202  -2
  -7   5 -21 14697.9 234.202   1
  -7   5 -22 1813.94 91.8896   1
 -14   5  22 1381.76 197.744  -2
  -7  -5 -22 1381.76 197.744   1
 -15  -5  23 12596.2 139.556  -2
  -7   5 -23 12596.2 139.556   1
  15   5 -24 1014.49 76.9014  -2
   7  -5  24 1014.49 76.9014   1
  -1   6  25 1650.05 125.493  -2
   7  -6 -25 1650.05 125.493   1
  -2  -6  25 1580.12 104.057  -2
   7   6 -25 1580.12 104.057   1
  -1  -6  24 22524.1 250.136  -2
   7   6 -24 22524.1 250.136   1
  -1  -6  23 4962.26 111.080  -2
   7   6 -23 4962.26 111.080   1
   0  -6  22 8422.25 124.822  -2
   7   6 -22 8422.25 124.822   1
   0  -6  21 2742.74 124.306  -2
   7   6 -21 2742.74 124.306   1
   0  -6  20 17068.6 310.160  -2
   7   6 -20 17068.6 310.160   1
   1  -6  19 29309.7 248.227  -2
   7   6 -19 29309.7 248.227   1
  -1   6 -18 64625.6 412.457  -2
  -7  -6  18 64625.6 412.457   1
   1  -6  17 6975.93 127.351  -2
   7   6 -17 6975.93 127.351   1
   7   6 -16 12071.3 344.369   1
  -2   6 -16 22568.9 183.359  -2
  -7  -6  16 22568.9 183.359   1
   2  -6  15 8880.96 144.747  -2
   7   6 -15 8880.96 144.747   1
   2   6  14 7876.95 130.443  -2
   7  -6 -14 7876.95 130.443   1
  -7  -6  13 2677.81 126.201   1
   3   6  13 2809.09 101.380  -2
   7  -6 -13 2809.09 101.380   1
   3  -6  12 14551.4 156.671  -2
   7   6 -12 14551.4 156.671   1
   3   6  11 20463.9 168.990  -2
   7  -6 -11 20463.9 168.990   1
  -7  -6  10 18482.1 237.804   1
   4  -6  10 33153.3 205.359  -2
   7   6 -10 33153.3 205.359   1
   4  -6   9 5255.11 96.4844  -2
   7   6  -9 5255.11 96.4844   1
   4   6   8 25036.3 155.461  -2
   7  -6  -8 25036.3 155.461   1
   7   6  -7 2518.76 71.0165   1
   5   6   7 7260.74 126.678  -2
   7  -6  -7 7260.74 126.678   1
   5  -6   6 34760.5 196.798  -2
   7   6  -6 34760.5 196.798   1
   5  -6   5 7746.95 79.0807  -2
   7   6  -5 7746.95 79.0807   1
  -7  -6   4 49553.7 363.809   1
   6  -6   4 66408.2 192.373  -2
   7   6  -4 66408.2 192.373   1
   6   6   3 4123.20 67.0206  -2
   7  -6  -3 4123.20 67.0206   1
   7  -6  -2 2498.49 178.226   1
   6   6   2 14129.1 118.205  -2
   7  -6  -2 14129.1 118.205   1
  -7  -6   1 27587.8 205.259   1
  -7   6  -1 31488.9 210.528  -2
  -7  -6   1 31488.9 210.528   1
   7   6   0 65583.7 270.510  -2
   7  -6   0 65583.7 270.510   1
   7  -6   1 779.147 128.447   1
  -7   6   1 10888.8 120.158  -2
  -7  -6  -1 10888.8 120.158   1
  -7  -6  -2 68161.2 708.446   1
  -8   6   2 90792.8 348.558  -2
  -7  -6  -2 90792.8 348.558   1
  -8   6   3 27717.2 294.975  -2
  -7  -6  -3 27717.2 294.975   1
  -7   6  -4 1991.78 116.705   1
  -8   6   4 2145.36 112.453  -2
  -7  -6  -4 2145.36 112.453   1
  -9   6   5 29779.9 192.763  -2
  -7  -6  -5 29779.9 192.763   1
  -9   6   6 9063.49 134.677  -2
  -7  -6  -6 9063.49 134.677   1
  -7   6  -7 21576.0 341.999   1
  -9   6   7 21345.1 162.613  -2
  -7  -6  -7 21345.1 162.613   1
 -10   6   8 41553.4 200.711  -2
  -7  -6  -8 41553.4 200.711   1
 -10   6   9 22037.6 196.683  -2
  -7  -6  -9 22037.6 196.683   1
  -7   6 -10 66021.4 650.693   1
 -10   6  10 64941.1 278.476  -2
  -7  -6 -10 64941.1 278.476   1
 -11  -6  11 8538.32 125.453  -2
  -7   6 -11 8538.32 125.453   1
 -11   6  12 1145.11 113.282  -2
  -7  -6 -12 1145.11 113.282   1
  -7   6 -13 9848.94 295.862   1
 -11   6  13 9660.13 161.681  -2
  -7  -6 -13 9660.13 161.681   1
 -12  -6  14 16991.3 180.450  -2
  -7   6 -14 16991.3 180.450   1
 -12   6  15 826.439 101.742  -2
  -7  -6 -15 826.439 101.742   1
  -7   6 -16 22036.7 434.467   1
  12   6 -16 25259.6 317.213  -2
   7  -6  16 25259.6 317.213   1
 -13  -6  17 1577.01 152.708  -2
  -7   6 -17 1577.01 152.708   1
 -13  -6  18 2169.96 134.686  -2
  -7   6 -18 2169.96 134.686   1
  -7   6 -19 4520.51 155.799   1
 -13  -6  19 4067.10 200.555  -2
  -7   6 -19 4067.10 200.555   1
 -14  -6  20 8686.57 157.570  -2
  -7   6 -20 8686.57 157.570   1
 -14  -6  21 2972.15 103.110  -2
  -7   6 -21 2972.15 103.110   1
   7   6  22 17292.1 218.217   1
  14   6 -22 22175.5 255.912  -2
   7  -6  22 22175.5 255.912   1
 -15  -6  23 729.910 82.8415  -2
  -7   6 -23 729.910 82.8415   1
  -1   7  24 1310.64 80.4811  -2
   7  -7 -24 1310.64 80.4811   1
  -1   7  23 20138.1 234.727  -2
   7  -7 -23 20138.1 234.727   1
   0  -7  22 1301.02 83.8346  -2
   7   7 -22 1301.02 83.8346   1
   0  -7  21 11756.4 191.912  -2
   7   7 -21 11756.4 191.912   1
   0  -7  20 2758.24 105.699  -2
   7   7 -20 2758.24 105.699   1
   1  -7  19 17031.6 193.664  -2
   7   7 -19 17031.6 193.664   1
   1  -7  18 2747.92 258.693  -2
   7   7 -18 2747.92 258.693   1
   1  -7  17 42242.2 414.759  -2
   7   7 -17 42242.2 414.759   1
   7   7 -16 3508.66 215.447   1
   2  -7  16 4068.35 157.804  -2
   7   7 -16 4068.35 157.804   1
   2   7  15 59795.1 457.039  -2
   7  -7 -15 59795.1 457.039   1
   2  -7  14 5303.42 138.214  -2
   7   7 -14 5303.42 138.214   1
   3  -7  13 3891.49 130.706  -2
   7   7 -13 3891.49 130.706   1
   3  -7  12 3678.53 118.851  -2
   7   7 -12 3678.53 118.851   1
   3   7  11 34147.5 187.099  -2
   7  -7 -11 34147.5 187.099   1
  -7  -7  10 8600.22 150.768   1
   4   7  10 9116.15 153.963  -2
   7  -7 -10 9116.15 153.963   1
   4  -7   9 45890.6 245.623  -2
   7   7  -9 45890.6 245.623   1
   4  -7   8 7416.95 109.842  -2
   7   7  -8 7416.95 109.842   1
  -7  -7   7 6733.82 176.183   1
   5   7   7 7705.08 107.492  -2
   7  -7  -7 7705.08 107.492   1
   5   7   6 4045.49 98.9947  -2
   7  -7  -6 4045.49 98.9947   1
  -5   7  -5 34541.4 179.728  -2
  -7  -7   5 34541.4 179.728   1
  -7  -7   4 997.582 100.684   1
  -6   7  -4 1641.83 71.8218  -2
  -7  -7   4 1641.83 71.8218   1
  -6   7  -3 22267.9 124.446  -2
  -7  -7   3 22267.9 124.446   1
   7  -7  -2 379.078 164.327   1
   6   7   2 1264.28 67.2953  -2
   7  -7  -2 1264.28 67.2953   1
  -7  -7   1 88947.6 846.988   1
   7   7   1 113225. 285.779  -2
   7  -7  -1 113225. 285.779   1
   7   7   0 154.532 47.7140  -2
   7  -7   0 154.532 47.7140   1
  -7   7   1 83289.2 331.368  -2
  -7  -7  -1 83289.2 331.368   1
  -7  -7  -2 2359.43 230.545   1
  -8   7   2 2771.61 119.907  -2
  -7  -7  -2 2771.61 119.907   1
  -8   7   3 3817.00 145.645  -2
  -7  -7  -3 3817.00 145.645   1
  -8   7   4 12832.0 212.438  -2
  -7  -7  -4 12832.0 212.438   1
  -9   7   5 83879.2 498.167  -2
  -7  -7  -5 83879.2 498.167   1
  -9   7   6 6772.54 233.249  -2
  -7  -7  -6 6772.54 233.249   1
  -9   7   7 17752.1 232.580  -2
  -7  -7  -7 17752.1 232.580   1
  -7  -7  -8 912.926 144.351   1
 -10   7   8 1502.68 117.952  -2
  -7  -7  -8 1502.68 117.952   1
 -10   7   9 25695.6 295.241  -2
  -7  -7  -9 25695.6 295.241   1
 -10   7  10 1024.38 111.142  -2
  -7  -7 -10 1024.38 111.142   1
 -11   7  11 56222.7 329.390  -2
  -7  -7 -11 56222.7 329.390   1
 -11   7  12 3778.32 142.540  -2
  -7  -7 -12 3778.32 142.540   1
  -7   7 -13 4516.55 212.202   1
 -11   7  13 7127.12 174.594  -2
  -7  -7 -13 7127.12 174.594   1
 -12   7  14 3094.07 155.882  -2
  -7  -7 -14 3094.07 155.882   1
 -12   7  15 20592.0 408.138  -2
  -7  -7 -15 20592.0 408.138   1
  -7  -7 -16 549.285 85.4778   1
 -13  -7  17 22004.7 245.049  -2
  -7   7 -17 22004.7 245.049   1
 -13  -7  18 4800.88 153.708  -2
  -7   7 -18 4800.88 153.708   1
  -7   7 -19 10560.9 187.936   1
 -13  -7  19 18477.4 442.012  -2
  -7   7 -19 18477.4 442.012   1
 -14  -7  20 3616.44 123.165  -2
  -7   7 -20 3616.44 123.165   1
  14   7 -21 6589.68 142.838  -2
   7  -7  21 6589.68 142.838   1
  -7   7 -22 879.170 111.304   1
  -1   8  23 1879.93 98.7750  -2
   7  -8 -23 1879.93 98.7750   1
   0   8  22 4753.18 108.576  -2
   7  -8 -22 4753.18 108.576   1
   0   8  21 4267.88 116.011  -2
   7  -8 -21 4267.88 116.011   1
   0   8  20 15074.9 174.867  -2
   7  -8 -20 15074.9 174.867   1
   1  -8  19 2641.70 103.982  -2
   7   8 -19 2641.70 103.982   1
   1  -8  18 29351.8 297.197  -2
   7   8 -18 29351.8 297.197   1
   1  -8  17 542.937 118.380  -2
   7   8 -17 542.937 118.380   1
   2  -8  16 15505.5 363.900  -2
   7   8 -16 15505.5 363.900   1
   2  -8  15 9443.20 229.442  -2
   7   8 -15 9443.20 229.442   1
   2  -8  14 11811.0 308.930  -2
   7   8 -14 11811.0 308.930   1
   3   8  13 17616.9 237.873  -2
   7  -8 -13 17616.9 237.873   1
   3  -8  12 34961.1 419.635  -2
   7   8 -12 34961.1 419.635   1
   3   8  11 36239.6 298.006  -2
   7  -8 -11 36239.6 298.006   1
  -7  -8  10 44199.5 568.156   1
   4   8  10 59660.3 320.843  -2
   7  -8 -10 59660.3 320.843   1
   4  -8   9 13420.7 191.255  -2
   7   8  -9 13420.7 191.255   1
   4  -8   8 8660.15 136.897  -2
   7   8  -8 8660.15 136.897   1
  -7  -8   7 889.321 131.390   1
   5   8   7 1268.24 105.771  -2
   7  -8  -7 1268.24 105.771   1
   5   8   6 27635.8 204.441  -2
   7  -8  -6 27635.8 204.441   1
   5   8   5 5425.49 113.448  -2
   7  -8  -5 5425.49 113.448   1
  -7  -8   4 21188.7 471.308   1
   6   8   4 28640.4 180.072  -2
   7  -8  -4 28640.4 180.072   1
  -6   8  -3 3846.91 98.7157  -2
  -7  -8   3 3846.91 98.7157   1
   6   8   2 4499.07 91.3613  -2
   7  -8  -2 4499.07 91.3613   1
  -7  -8   1 4187.61 281.350   1
   7   8   1 4884.22 112.385  -2
   7  -8  -1 4884.22 112.385   1
   7   8   0 41018.7 272.218  -2
   7  -8   0 41018.7 272.218   1
   7   8  -1 2283.17 111.873  -2
   7  -8   1 2283.17 111.873   1
  -7  -8  -2 15089.4 440.164   1
  -8   8   2 24843.9 240.936  -2
  -7  -8  -2 24843.9 240.936   1
  -8   8   3 12208.1 208.065  -2
  -7  -8  -3 12208.1 208.065   1
  -8   8   4 5759.72 161.347  -2
  -7  -8  -4 5759.72 161.347   1
  -9   8   5 8901.93 206.393  -2
  -7  -8  -5 8901.93 206.393   1
  -9   8   6 971.538 153.328  -2
  -7  -8  -6 971.538 153.328   1
  -9   8   7 1363.13 150.447  -2
  -7  -8  -7 1363.13 150.447   1
 -10   8   8 17571.1 239.675  -2
  -7  -8  -8 17571.1 239.675   1
  10   8  -9 210.157 94.7734  -2
   7  -8   9 210.157 94.7734   1
  10   8 -10 39280.8 437.457  -2
   7  -8  10 39280.8 437.457   1
  11   8 -11 918.543 216.928  -2
   7  -8  11 918.543 216.928   1
 -11   8  12 178.909 153.846  -2
  -7  -8 -12 178.909 153.846   1
 -11   8  13 8817.76 460.961  -2
  -7  -8 -13 8817.76 460.961   1
  12   8 -14 17570.9 489.582  -2
   7  -8  14 17570.9 489.582   1
 -12   8  15 7141.28 186.294  -2
  -7  -8 -15 7141.28 186.294   1
  -7  -8 -16 14568.5 284.921   1
 -12  -8  16 23739.3 295.323  -2
  -7   8 -16 23739.3 295.323   1
  13   8 -17 8064.17 199.411  -2
   7  -8  17 8064.17 199.411   1
 -13   8  18 4487.62 176.285  -2
  -7  -8 -18 4487.62 176.285   1
 -13  -8  19 3231.91 150.395  -2
  -7   8 -19 3231.91 150.395   1
 -14  -8  20 13264.0 209.309  -2
  -7   8 -20 13264.0 209.309   1
 -14  -8  21 449.641 122.248  -2
  -7   8 -21 449.641 122.248   1
   0  -9  21 11915.7 297.542  -2
   7   9 -21 11915.7 297.542   1
   0   9 -20 541.193 88.2733  -2
  -7  -9  20 541.193 88.2733   1
   1   9  19 2299.55 111.543  -2
   7  -9 -19 2299.55 111.543   1
   1   9  18 197.435 72.6616  -2
   7  -9 -18 197.435 72.6616   1
   1   9  17 11806.9 190.436  -2
   7  -9 -17 11806.9 190.436   1
   2  -9  16 4419.18 131.666  -2
   7   9 -16 4419.18 131.666   1
  -2   9 -15 17268.5 243.061  -2
  -7  -9  15 17268.5 243.061   1
   2  -9  14 3695.65 286.951  -2
   7   9 -14 3695.65 286.951   1
   3   9  12 299.204 145.803  -2
   7  -9 -12 299.204 145.803   1
   3   9  11 6144.35 233.185  -2
   7  -9 -11 6144.35 233.185   1
   4   9  10 9990.75 140.717  -2
   7  -9 -10 9990.75 140.717   1
  -4   9  -9 19127.1 184.336  -2
  -7  -9   9 19127.1 184.336   1
  -4   9  -8 9140.77 145.606  -2
  -7  -9   8 9140.77 145.606   1
  -5   9  -7 26034.8 190.273  -2
  -7  -9   7 26034.8 190.273   1
   5   9   6 7576.69 138.920  -2
   7  -9  -6 7576.69 138.920   1
  -5   9  -5 511.543 81.2775  -2
  -7  -9   5 511.543 81.2775   1
  -6   9  -4 470.573 97.0966  -2
  -7  -9   4 470.573 97.0966   1
  -6   9  -3 27807.1 154.154  -2
  -7  -9   3 27807.1 154.154   1
   6   9   2 9216.11 137.050  -2
   7  -9  -2 9216.11 137.050   1
  -7  -9   1 31287.3 618.854   1
   7   9   1 36182.0 241.127  -2
   7  -9  -1 36182.0 241.127   1
  -7   9   0 505.204 68.1022  -2
  -7  -9   0 505.204 68.1022   1
   7   9  -1 11979.7 171.741  -2
   7  -9   1 11979.7 171.741   1
  -7  -9  -2 212.764 239.111   1
   8   9  -2 2177.64 123.852  -2
   7  -9   2 2177.64 123.852   1
   8   9  -3 41538.2 433.164  -2
   7  -9   3 41538.2 433.164   1
  -8   9   4 4474.14 192.633  -2
  -7  -9  -4 4474.14 192.633   1
  -9   9   5 12463.4 234.505  -2
  -7  -9  -5 12463.4 234.505   1
  -9   9   6 6374.24 220.038  -2
  -7  -9  -6 6374.24 220.038   1
  -9   9   7 53196.9 407.515  -2
  -7  -9  -7 53196.9 407.515   1
  10   9  -8 1571.50 177.082  -2
   7  -9   8 1571.50 177.082   1
 -10   9   9 2902.04 380.074  -2
  -7  -9  -9 2902.04 380.074   1
 -10   9  10 4374.21 393.746  -2
  -7  -9 -10 4374.21 393.746   1
  11   9 -11 9523.33 429.391  -2
   7  -9  11 9523.33 429.391   1
 -11  -9  12 2839.91 222.104  -2
  -7   9 -12 2839.91 222.104   1
 -11  -9  13 24210.4 309.698  -2
  -7   9 -13 24210.4 309.698   1
 -12  -9  14 2572.86 160.222  -2
  -7   9 -14 2572.86 160.222   1
  12   9 -15 6903.75 212.511  -2
   7  -9  15 6903.75 212.511   1
 -12  -9  16 224.115 117.444  -2
  -7   9 -16 224.115 117.444   1
 -13  -9  17 12922.2 239.054  -2
  -7   9 -17 12922.2 239.054   1
  13   9 -18 3582.45 158.208  -2
   7  -9  18 3582.45 158.208   1
   7  -9  19 10913.3 220.166   1
 -13  -9  19 13792.9 252.075  -2
  -7   9 -19 13792.9 252.075   1
   1 -10  19 9056.22 153.950  -2
   7  10 -19 9056.22 153.950   1
  -1  10 -18 20240.5 273.672  -2
  -7 -10  18 20240.5 273.672   1
  -1  10 -17 1989.71 145.894  -2
  -7 -10  17 1989.71 145.894   1
   2  10  16 9900.03 126.161  -2
   7 -10 -16 9900.03 126.161   1
  -2  10 -15 530.305 85.3219  -2
  -7 -10  15 530.305 85.3219   1
   2  10  14 9631.83 159.656  -2
   7 -10 -14 9631.83 159.656   1
   3  10  13 7261.89 133.309  -2
   7 -10 -13 7261.89 133.309   1
  -3  10 -12 23001.3 240.647  -2
  -7 -10  12 23001.3 240.647   1
   3  10  11 2656.45 144.028  -2
   7 -10 -11 2656.45 144.028   1
  -4  10 -10 26398.8 290.132  -2
  -7 -10  10 26398.8 290.132   1
  -4  10  -9 2248.13 331.772  -2
  -7 -10   9 2248.13 331.772   1
  -4  10  -8 1378.45 180.302  -2
  -7 -10   8 1378.45 180.302   1
  -5  10  -7 6546.93 191.626  -2
  -7 -10   7 6546.93 191.626   1
   5  10   6 29050.0 269.322  -2
   7 -10  -6 29050.0 269.322   1
   5  10   5 2594.25 133.853  -2
   7 -10  -5 2594.25 133.853   1
   6  10   4 9951.00 168.542  -2
   7 -10  -4 9951.00 168.542   1
   6  10   3 155.593 85.9762  -2
   7 -10  -3 155.593 85.9762   1
   6  10   2 3054.47 127.001  -2
   7 -10  -2 3054.47 127.001   1
  -7 -10   1 2947.38 285.225   1
   7  10   1 4842.61 147.667  -2
   7 -10  -1 4842.61 147.667   1
   7  10   0 14011.4 199.091  -2
   7 -10   0 14011.4 199.091   1
   7  10  -1 7504.49 167.173  -2
   7 -10   1 7504.49 167.173   1
  -7 -10  -2 32517.2 795.618   1
   8  10  -2 43622.4 315.146  -2
   7 -10   2 43622.4 315.146   1
   8  10  -3 6872.21 150.524  -2
   7 -10   3 6872.21 150.524   1
   8  10  -4 3860.37 150.117  -2
   7 -10   4 3860.37 150.117   1
   9  10  -5 1252.38 140.327  -2
   7 -10   5 1252.38 140.327   1
  -9  10   6 790.763 183.668  -2
  -7 -10  -6 790.763 183.668   1
   9  10  -7 24008.3 472.213  -2
   7 -10   7 24008.3 472.213   1
  10  10  -8 14568.6 286.962  -2
   7 -10   8 14568.6 286.962   1
  10  10  -9 13998.8 317.154  -2
   7 -10   9 13998.8 317.154   1
  10  10 -10 4016.24 194.400  -2
   7 -10  10 4016.24 194.400   1
 -11 -10  11 65.3134 122.603  -2
  -7  10 -11 65.3134 122.603   1
 -11 -10  12 532.404 111.207  -2
  -7  10 -12 532.404 111.207   1
  11  10 -13 628.670 118.730  -2
   7 -10  13 628.670 118.730   1
  12  10 -14 13580.3 201.653  -2
   7 -10  14 13580.3 201.653   1
 -12 -10  15 5517.22 157.060  -2
  -7  10 -15 5517.22 157.060   1
 -12 -10  16 21025.7 168.607  -2
  -7  10 -16 21025.7 168.607   1
  13  10 -17 127.828 67.0205  -2
   7 -10  17 127.828 67.0205   1
  -1  11 -17 10490.3 267.439  -2
  -7 -11  17 10490.3 267.439   1
  -2  11 -16 1052.42 182.730  -2
  -7 -11  16 1052.42 182.730   1
  -2  11 -15 9914.32 198.202  -2
  -7 -11  15 9914.32 198.202   1
  -2  11 -14 2291.60 125.179  -2
  -7 -11  14 2291.60 125.179   1
  -7 -11  13 1014.30 153.065   1
  -3  11 -13 3166.94 177.478  -2
  -7 -11  13 3166.94 177.478   1
  -3  11 -12 333.109 94.7707  -2
  -7 -11  12 333.109 94.7707   1
  -3  11 -11 5311.72 187.436  -2
  -7 -11  11 5311.72 187.436   1
  -7 -11  10 770.654 157.827   1
  -4  11 -10 992.807 144.336  -2
  -7 -11  10 992.807 144.336   1
  -4  11  -9 8476.70 190.904  -2
  -7 -11   9 8476.70 190.904   1
  -4  11  -8 8988.58 199.928  -2
  -7 -11   8 8988.58 199.928   1
   5  11   7 1798.53 129.740  -2
   7 -11  -7 1798.53 129.740   1
  -5  11  -6 5787.62 157.305  -2
  -7 -11   6 5787.62 157.305   1
  -5  11  -5 5587.22 144.334  -2
  -7 -11   5 5587.22 144.334   1
  -6  11  -4 630.512 110.094  -2
  -7 -11   4 630.512 110.094   1
   6  11   3 5054.41 141.631  -2
   7 -11  -3 5054.41 141.631   1
  -6  11  -2 3245.93 161.475  -2
  -7 -11   2 3245.93 161.475   1
  -7  11  -1 20649.0 235.716  -2
  -7 -11   1 20649.0 235.716   1
  -7  11   0 4018.75 156.277  -2
  -7 -11   0 4018.75 156.277   1
  -7  11   1 11944.2 212.865  -2
  -7 -11  -1 11944.2 212.865   1
  -8  11   2 2506.93 128.981  -2
  -7 -11  -2 2506.93 128.981   1
  -8  11   3 11014.6 201.755  -2
  -7 -11  -3 11014.6 201.755   1
  -8  11   4 3188.26 133.429  -2
  -7 -11  -4 3188.26 133.429   1
   9  11  -5 30006.3 248.199  -2
   7 -11   5 30006.3 248.199   1
   9  11  -6 2695.21 126.186  -2
   7 -11   6 2695.21 126.186   1
   9  11  -7 7393.00 138.867  -2
   7 -11   7 7393.00 138.867   1
  10  11  -8 1958.85 125.565  -2
   7 -11   8 1958.85 125.565   1
  10  11  -9 16803.7 233.770  -2
   7 -11   9 16803.7 233.770   1
  10  11 -10 827.189 105.358  -2
   7 -11  10 827.189 105.358   1
  11  11 -11 28213.1 208.821  -2
   7 -11  11 28213.1 208.821   1
  11  11 -12 2011.87 118.789  -2
   7 -11  12 2011.87 118.789   1
  11  11 -13 8209.61 133.005  -2
   7 -11  13 8209.61 133.005   1
  12  11 -14 5149.30 119.522  -2
   7 -11  14 5149.30 119.522   1
  12  11 -15 3890.25 194.290  -2
   7 -11  15 3890.25 194.290   1
  -3  12 -12 10018.3 312.176  -2
  -7 -12  12 10018.3 312.176   1
  -3  12 -11 3266.43 113.765  -2
  -7 -12  11 3266.43 113.765   1
  -7 -12  10 4385.57 197.360   1
  -4  12 -10 8920.83 172.346  -2
  -7 -12  10 8920.83 172.346   1
  -4  12  -9 2692.17 129.862  -2
  -7 -12   9 2692.17 129.862   1
  -4  12  -8 6559.17 165.089  -2
  -7 -12   8 6559.17 165.089   1
  -7 -12   7 2286.24 204.908   1
  -5  12  -7 5966.95 227.709  -2
  -7 -12   7 5966.95 227.709   1
  -5  12  -6 46156.1 430.530  -2
  -7 -12   6 46156.1 430.530   1
  -5  12  -5 3544.88 188.526  -2
  -7 -12   5 3544.88 188.526   1
  -7 -12   4 21032.2 437.387   1
  -6  12  -4 36477.9 364.021  -2
  -7 -12   4 36477.9 364.021   1
  -6  12  -3 1790.42 134.346  -2
  -7 -12   3 1790.42 134.346   1
   6  12   2 595.456 140.010  -2
   7 -12  -2 595.456 140.010   1
  -7  12  -1 5027.44 172.443  -2
  -7 -12   1 5027.44 172.443   1
   7  12   0 7933.35 168.614  -2
   7 -12   0 7933.35 168.614   1
   7  12  -1 2360.07 137.024  -2
   7 -12   1 2360.07 137.024   1
   8  12  -2 7001.26 136.580  -2
   7 -12   2 7001.26 136.580   1
   8  12  -3 1386.77 124.375  -2
   7 -12   3 1386.77 124.375   1
   8  12  -4 1531.14 118.493  -2
   7 -12   4 1531.14 118.493   1
   9  12  -5 559.250 112.445  -2
   7 -12   5 559.250 112.445   1
   9  12  -6 1127.65 120.605  -2
   7 -12   6 1127.65 120.605   1
   9  12  -7 7436.55 150.481  -2
   7 -12   7 7436.55 150.481   1
  10  12  -8 1102.64 98.4840  -2
   7 -12   8 1102.64 98.4840   1
  10  12  -9 2729.01 110.422  -2
   7 -12   9 2729.01 110.422   1
  10  12 -10 9311.41 148.554  -2
   7 -12  10 9311.41 148.554   1
  11  12 -11 1183.22 108.686  -2
   7 -12  11 1183.22 108.686   1
  -5  13  -5 1197.44 150.687  -2
  -7 -13   5 1197.44 150.687   1
  -6  13  -4 1570.41 217.991  -2
  -7 -13   4 1570.41 217.991   1
  -6  13  -3 3839.92 276.311  -2
  -7 -13   3 3839.92 276.311   1
  -6  13  -2 11225.2 368.555  -2
  -7 -13   2 11225.2 368.555   1
  -7  13  -1 7460.10 294.883  -2
  -7 -13   1 7460.10 294.883   1
  -7  13   0 3362.55 273.133  -2
  -7 -13   0 3362.55 273.133   1
  -7  13   1 4317.25 170.970  -2
  -7 -13  -1 4317.25 170.970   1
   8  13  -2 665.374 163.922  -2
   7 -13   2 665.374 163.922   1
   8  13  -3 5906.35 249.809  -2
   7 -13   3 5906.35 249.809   1
   8  13  -4 3035.97 190.285  -2
   7 -13   4 3035.97 190.285   1
   7 -13   5 4974.42 171.510   1
   2   0 -28 20474.4 185.385  -2
  -8   0  28 20474.4 185.385   1
   1   0 -26 7105.41 173.355  -2
  -8   0  26 7105.41 173.355   1
   0   0 -24 11310.8 233.949  -2
  -8   0  24 11310.8 233.949   1
  -1   0 -22 17545.3 260.002  -2
  -8   0  22 17545.3 260.002   1
  -1   0 -20 10735.0 202.842  -2
  -8   0  20 10735.0 202.842   1
  -2   0 -18 8605.55 201.807  -2
  -8   0  18 8605.55 201.807   1
   8   0 -16 64342.5 442.431   1
   3   0  16 60850.1 568.556  -2
   8   0 -16 60850.1 568.556   1
   3   0  14 82286.1 394.010  -2
   8   0 -14 82286.1 394.010   1
   4   0  12 63632.8 316.621  -2
   8   0 -12 63632.8 316.621   1
   8   0 -10 259238. 466.459   1
   5   0  10 282945. 1096.69  -2
   8   0 -10 282945. 1096.69   1
  -8   0   8 238996. 268.218   1
   5   0   8 353134. 770.140  -2
   8   0  -8 353134. 770.140   1
   6   0   6 176676. 300.297  -2
   8   0  -6 176676. 300.297   1
   8   0  -4 185548. 294.406   1
   8   0  -2 48307.2 132.052   1
   8   0   0 28009.0 78.8022  -2
   8   0   0 28009.0 78.8022   1
   8   0   2 5287.75 62.2023   1
   8   0   4 49256.6 183.735   1
  10   0  -6 216005. 680.935  -2
   8   0   6 216005. 680.935   1
  -8   0  -8 153969. 820.417   1
  -8   0 -10 1368.25 94.7389   1
  11   0 -10 37104.9 558.783  -2
   8   0  10 37104.9 558.783   1
 -12   0  12 152881. 636.607  -2
  -8   0 -12 152881. 636.607   1
  13   0 -14 42671.5 369.793  -2
   8   0  14 42671.5 369.793   1
  13   0 -16 4703.20 250.118  -2
   8   0  16 4703.20 250.118   1
  14   0 -18 23556.9 343.809  -2
   8   0  18 23556.9 343.809   1
  15   0 -20 34310.6 381.350  -2
   8   0  20 34310.6 381.350   1
  -8   0 -22 1250.03 97.0686   1
  15   0 -22 10197.8 423.575  -2
   8   0  22 10197.8 423.575   1
 -16   0  24 886.325 128.633  -2
  -8   0 -24 886.325 128.633   1
 -17   0  26 6273.47 195.217  -2
  -8   0 -26 6273.47 195.217   1
   2   1 -28 132.181 81.3250  -2
  -8  -1  28 132.181 81.3250   1
   1  -1 -27 11366.8 138.413  -2
  -8   1  27 11366.8 138.413   1
   1   1 -26 4207.46 101.993  -2
  -8  -1  26 4207.46 101.993   1
   0  -1 -25 33011.0 168.907  -2
  -8   1  25 33011.0 168.907   1
   0  -1 -24 2563.21 88.1420  -2
  -8   1  24 2563.21 88.1420   1
   0  -1  23 74777.0 889.580  -2
   8   1 -23 74777.0 889.580   1
  -1  -1 -22 9845.93 125.192  -2
  -8   1  22 9845.93 125.192   1
  -1  -1 -21 20765.8 203.886  -2
  -8   1  21 20765.8 203.886   1
   1  -1  20 4976.98 113.484  -2
   8   1 -20 4976.98 113.484   1
   8  -1 -19 20263.8 172.735   1
   2  -1  19 30870.0 328.571  -2
   8   1 -19 30870.0 328.571   1
   2   1  18 9018.70 132.708  -2
   8  -1 -18 9018.70 132.708   1
  -2  -1 -17 64756.7 273.006  -2
  -8   1  17 64756.7 273.006   1
   8  -1 -16 126.417 46.6993   1
   3  -1  16 685.122 134.658  -2
   8   1 -16 685.122 134.658   1
   3  -1  15 14950.7 152.034  -2
   8   1 -15 14950.7 152.034   1
   3  -1  14 1250.85 59.3218  -2
   8   1 -14 1250.85 59.3218   1
   8  -1 -13 19351.9 153.960   1
   4  -1  13 40324.7 275.306  -2
   8   1 -13 40324.7 275.306   1
   4  -1  12 14677.9 121.181  -2
   8   1 -12 14677.9 121.181   1
   8  -1 -11 59526.2 294.134   1
   4  -1  11 76755.3 265.670  -2
   8   1 -11 76755.3 265.670   1
   8  -1 -10 370.230 33.0406   1
   5   1  10 758.703 116.665  -2
   8  -1 -10 758.703 116.665   1
   5   1   9 159532. 231.735  -2
   8  -1  -9 159532. 231.735   1
  -8   1   8 12614.1 72.0215   1
   5  -1   8 13035.9 147.998  -2
   8   1  -8 13035.9 147.998   1
   8   1  -7 2480.96 34.3464   1
   6   1   7 40619.0 420.119  -2
   8  -1  -7 40619.0 420.119   1
   6   1   6 1696.33 35.9349  -2
   8  -1  -6 1696.33 35.9349   1
  -8  -1   5 133690. 200.382   1
   6   1   5 147838. 501.249  -2
   8  -1  -5 147838. 501.249   1
   8   1  -4 8956.59 49.8067   1
   7   1   4 10133.8 180.548  -2
   8  -1  -4 10133.8 180.548   1
  -7  -1  -3 191892. 193.956  -2
  -8   1   3 191892. 193.956   1
   8  -1  -2 6881.89 34.5150   1
   8  -1  -1 862.582 29.7356   1
   8   1   0 180.867 17.5844  -2
   8  -1   0 180.867 17.5844   1
   8  -1   1 173212. 201.407   1
   8  -1   2 6839.21 53.7393   1
   9  -1  -2 9592.03 180.655  -2
   8   1   2 9592.03 180.655   1
  -9  -1   3 327143. 231.689  -2
  -8   1  -3 327143. 231.689   1
   8   1   4 52709.1 112.411   1
  -8   1  -5 4731.66 89.5832   1
  10  -1  -5 8407.53 159.832  -2
   8   1   5 8407.53 159.832   1
  10   1  -6 28296.4 188.832  -2
   8  -1   6 28296.4 188.832   1
   8   1   7 133091. 365.226   1
  10  -1  -7 133875. 806.380  -2
   8   1   7 133875. 806.380   1
  -8  -1  -8 3322.67 105.622   1
  11  -1  -8 5185.50 332.102  -2
   8   1   8 5185.50 332.102   1
 -11   1   9 49299.2 197.605  -2
  -8  -1  -9 49299.2 197.605   1
  -8  -1 -10 429.427 52.2356   1
  11  -1 -10 2633.41 211.303  -2
   8   1  10 2633.41 211.303   1
  12  -1 -11 26630.1 163.287  -2
   8   1  11 26630.1 163.287   1
 -12   1  12 1817.82 86.2108  -2
  -8  -1 -12 1817.82 86.2108   1
  -8  -1 -13 1013.72 76.7020   1
 -12  -1  13 11642.9 197.572  -2
  -8   1 -13 11642.9 197.572   1
 -13   1  14 4844.19 111.551  -2
  -8  -1 -14 4844.19 111.551   1
 -13   1  15 24692.4 305.495  -2
  -8  -1 -15 24692.4 305.495   1
   8  -1  16 5871.05 230.960   1
 -13  -1  16 10183.8 240.894  -2
  -8   1 -16 10183.8 240.894   1
  14   1 -17 61429.7 302.908  -2
[truncated: 613,529 more chars]
